# Supplementary material for: Identification of potential key genes and pathways predicting pathogenesis and prognosis for triple-negative breast cancer
Source: Cancer Cell Int. 2019 Jun 28;19:172. doi: 10.1186/s12935-019-0884-0 (PMC6599314; doi:10.1186/s12935-019-0884-0)
Supplement: Supplementary file 1 — Additional file 1: Table S1. Differential expressed mRNAs between 1109 breast cancer tissue samples and 113 normal tissue samples. Differential expressed mRNAs between 117 TNBC and 970 non-TNBC breast cancer samples. 590 up-regulated overlapped DEGs and 165 down-regulated overlapped DEGs. [file 12935_2019_884_MOESM1_ESM.xlsx]

## Sheet: Sheet1
165down（overlapped）	590up（overlapped）	N/T-UP	N/T-down	TNBC/NTNBC-UP	TNBC/NTNBC-down
RP1-193H18.3	FEZF1	MMP11	CKM	PHKG1	C5AR2
LEP	MLC1	COL10A1	ACTA1	DMBT1	ESR1
GLRA4	TNIP3	LINC01614	PYGM	PRM1	MLPH
ELANE	PRSS33	PCLAF	SLN	RP11-153M7.3	TBC1D9
ANGPT4	KCNG1	ASF1B	TNNC2	RP1-65P5.5	POTEKP
TNNT3	BCAR4	IQGAP3	APOBEC2	CTA-215D11.4	RP11-107I14.2
MRAP	TPX2	UBE2T	UNC45B	TBC1D21	SLC7A8
GDF10	NKX2-5	PAFAH1B3	ACVR1C	RP11-204E9.1	LINC00504
RBFOX1	LPO	UBE2C	TTN	MYT1L-AS1	CFAP99
KLHL41	ASNSP1	PLPP4	FHL1	PDIA2	PRR15
GPD1	IGF2BP3	CKAP2L	HBB	OR7E156P	SLC16A6
RP11-643A5.3	CTD-2314B22.1	POC1A	KLB	CTA-992D9.6	DRAIC
CYP1A1	PADI1	ZWINT	LPL	FSD2	LINC01087
ADGRD2	HTN1	CENPF	SLC2A4	RP11-794P6.1	GATA3
MYH1	ITLN2	PLK1	HSPB6	RP11-726G1.1	ZNF552
MYH2	TMEM132E	KIFC1	ENO3	RP5-1039K5.19	POTEI
GLYATL1P4	CYP2F1	PBK	SRL	STATH	CA12
CSRP3	FLJ36000	PTTG1	GYG2	RP11-326K13.2	CXXC5
MYOD1	LINC00460	WISP1	ITIH5	LOXL4	TPRG1
SLC14A2-AS1	UCMA	NEIL3	AOC3	C8orf46	ABAT
CTD-2263F21.1	ANLN	MELK	LRRC2	AC016995.3	AC092667.2
ART1	CD1A	KIF18B	ACSM5	RP4-655C5.4	RP11-102N12.3
PFKFB1	RP11-471M2.3	NUAK2	SYPL2	ELDR	LRRC46
CMYA5	SCUBE3	AURKA	SORBS1	RANBP20P	CTD-3032H12.1
GLDN	TNFRSF9	GABRD	ITGA7	MGAM2	RAD17P1
CMA1	RN7SKP227	TACC3	ACACB	PGAM1P4	AGR3
CCL14	CCNE1	SGO1	NPR1	FAM19A3	ANXA9
TCEAL6	A2ML1	ERCC6L	TNS1	EGFR	CACNA2D2
MYOZ2	TLR8-AS1	EXO1	NIPSNAP3B	KRT18P54	EFCAB12
LINC01028	FOXM1	CDCA8	GSN	LINC01235	SCUBE2
LINC01070	GSG2	ASPM	CAV2	TMSB15A	AC007255.8
PLAC9	ORM1	EZH2	PPARG	GABRA4	ZMYND10
C1QTNF7	CTA-384D8.31	NDC80	TNXB	LIPJ	SPEF1
NRAP	UGT1A10	KNL1	PAMR1	LINC00092	TRIM3
MAS1L	NFE4	SKA1	RP11-644F5.10	MRAS	NEK5
TMEM178A	HCRTR2	RAD51	SDPR	PTCHD1	TPSG1
SLC14A2	ORC1	PRC1	PLIN1	NOS1	AK8
PDK4	RP11-351J23.1	CDCA5	MYOZ1	CDCA2	EVL
RP11-238F2.1	EN1	GINS1	FBP2	RP11-1193F23.1	NAT1
MYOCD	PDCL2	ANLN	AQP7	KRT18P29	RP11-473M20.11
C14orf180	ERVV-2	CENPM	GPX3	IL12RB2	MAGED2
URAD	RP11-343B18.2	NCAPH	ALDH1L1	HMSD	AOX2P
HSD17B13	GPR19	KIF14	PLIN4	MAML2	RAB6C-AS1
RP11-798K3.2	CHST6	FOXM1	PDE3B	RP5-1119A7.17	BCAS4
RP11-739N10.1	HTR3A	LINC01705	KIAA0408	VRTN	CTD-2284J15.1
CASQ1	DNAH17-AS1	CENPU	FAM13A	PDYN	AGR2
GPIHBP1	AP000593.5	ESPL1	GPR146	IDO1	C9orf116
OGN	PRR27	FAM83D	ASB11	RTP1	RP11-148B18.1
CA4	HIST1H2BJ	TOP2A	FZD4	OVOS2	ARMT1
RP13-392I16.1	ECEL1	HAGHL	IGFBP6	KBTBD12	RP11-433A19.2
MYL3	CLDN6	LINC00922	SLC19A3	STOX2	LA16c-312E8.4
C10orf71	NPHS1	CCNA2	ADAMTS5	LINC01014	PCP2
CAPN11	APOBEC3B	AURKB	LINC01537	PLA2G4A	GRAMD4P8
MYF6	SRD5A2	ESCO2	SVEP1	S100B	CELSR1
FAM47E-STBD1	KIF14	CILP2	LEP	ARL9	FBP1
MYOC	IL17C	FANCI	TMEM37	FRMD3	KCNJ11
TCAP	ALPP	ADAMTS14	FRMD1	ALKAL1	ABLIM3
RP11-14K3.7	FOXCUT	DEPDC1	MYLK2	C1orf186	F7
RP11-32D16.1	MAGEB6	C6orf99	NRAP	FAM107A	KDM4B
RP11-115H13.1	RP11-263K4.5	GJB2	ADH1A	CCDC82	BCAS1
NXNL1	AURKB	CENPE	PCOLCE2	RP11-60A14.1	TUBA3E
NMRK2	RP11-3B12.5	UBE2S	SPX	RGMA	KCNE4
SMCO1	NIPAL4	LINC01561	TCAP	LINC00511	TMPRSS6
LINC01532	KCNJ6	FAM83H-AS1	RP11-941H19.2	TMEM71	AKR7A3
LRRN4CL	DEFB4A	E2F1	MAP1LC3C	SIRPA	RALGPS2
HFE2	GTSF1	CCL11	DPT	IGLV3-10	RP11-288G3.4
RP4-663N10.1	GPR158	RDM1	LRRN4CL	RNF150	GATA3-AS1
MYOG	WFDC21P	KIF15	RP11-798K3.2	KCNS1	PLEKHD1
HRC	LIN28B	BGN	MOCS1	BPIFB3	FOXA1
GPC3	LINC00113	FAM64A	TNNT3	RP11-91J3.3	KRT8P41
ACACB	CTD-2147F2.1	LRRC15	NKAPL	E2F3	SAMD15
SLC22A12	ELDR	AC011893.3	GPIHBP1	CNKSR2	C1orf64
AC073850.6	KRT77	HN1	CD34	TTK	RSPH1
LMOD2	CTA-126B4.7	CTHRC1	SLC17A7	AC011294.3	SLC7A2
ASB5	CXCR2P1	CLSPN	ALPK3	NCAN	CHRD
GSTM5	PAX1	KIF18A	MYOM3	NMT2	ZNF703
RP11-736K20.4	ELAVL2	KPNA2	LRRC39	NFIB	CACNA1H
TIMP4	RP11-1070N10.5	PACSIN1	MCAM	EN1	RP11-150O12.3
HSPB7	UCA1	HMGB3	ATOH8	EPHB1	CCDC96
RP11-583F24.7	RP11-1070N10.7	TPRN	TMEM132C	ACSL6	STARD10
CKM	RP11-319F12.2	BMP8A	DEFB132	CENPW	TP53INP1
RP11-384P7.7	ETV7	SBK1	STARD9	CDCA8	DEGS2
MAB21L1	LVCAT1	PLAC1	RP11-1101K5.1	GPSM2	LINC02130
CFD	CASP14	RP11-547D24.1	ATP1A2	CACNG2	DNAAF1
CH17-469D17.1	CA9	PROC	MAGI2-AS3	SMR3A	CYP2A6
ACTN3	TLX1	E2F7	FLNC	SOX9-AS1	DNAJC12
RP1-302G2.5	VAX1	FAM111B	HHATL	GCNT3	AZGP1P1
PLIN4	KRT18P29	CENPI	GNAI1	ELF5	SPINK4
TUSC5	MCM10	RP11-108L7.15	TGFBR2	FAM3D	RP11-616M22.12
BTNL9	SCRT2	MND1	DST	PPARA	SLC39A6
AGAP11	CBS	RAD51AP1	CPED1	C10orf90	PCSK4
AADAC	LINC01194	RHPN1	CES1	STMN1	RNU6-813P
AQP7P2	KB-173C10.2	ADAM8	GOLGA8M	GFI1B	RP3-443C4.2
SLC16A12	CASC9	ORC6	ECM2	SEMG2	RP11-496I9.1
CD36	FAM72D	AUNIP	TRIM63	CCL20	FAM196A
NNAT	SPRR4	OR2B6	HFE2	HEPHL1	FSIP1
LIPE	OLIG1	EPYC	MLXIPL	LINC01324	RARA
APOB	LINC01179	CDT1	CXorf36	GABRA5	SLC7A13
RP11-626H12.1	TYMS	HES6	DMD	APBA1	TRH
CTD-2521M24.11	MELK	RP11-703I16.3	AQP7P2	KCNMB2	ROPN1L
TMEM252	PAGE2	LAMP5	MME	TRIM2	FAM234B
LOC100421166	MAGEA3	GINS2	MRAP	RP11-343B18.2	MALRD1
FBXO40	CTA-384D8.35	DIAPH3	FITM1	LINC01694	RP11-459E5.1
PGM5-AS1	RP11-350J20.12	FAM72D	LIFR	VLDLR-AS1	DCDC1
RP11-627G23.1	RP1-65P5.5	SYNGR3	CACNA1S	RNASE10	CTD-2547L24.4
TMEM132C	PRDM13	CEMIP	LHFP	GPM6B	GREB1
LINC02066	RP11-169F17.1	CFAP45	ANGPTL8	RP11-120J1.1	SLC4A8
ZBTB16	RP4-697P8.3	TFR2	KLF4	TMEM72	KCNK15
RP11-1101K5.1	NDC80	ZNF695	ANGPTL1	NCOA7	RP3-453C12.15
AP000445.1	ACAN	ECE2	MAMDC2	MOB3B	LINC01238
PCK1	SHISA8	TMEM132A	LINC02185	CTD-3064H18.4	CTD-2015H6.3
CIDEC	SGO1	OLR1	LGI4	TMEFF1	CFAP57
CD300LG	PGLYRP4	RP11-742B18.1	CORO2B	C4orf51	MEIS3
ANGPTL8	KRT34	MATN3	CIDEA	FANCA	CST4
MYL1	FAM230C	ADM2	RP11-481H12.1	IGF2BP3	RP11-498B4.5
HRASLS5	ULBP1	FOXP3	SMTNL1	TNIP3	NCAM2
RP11-561I11.3	PRM1	IL4I1	CDH20	RAD51AP1	LINC01117
AVPR2	CCNA2	HCN2	XIRP1	RASD2	RIBC1
SGCG	DCAF8L1	RIPPLY3	ABCA6	PPARGC1A	TFF3
RP11-96C23.13	GTSE1	SLC16A3	RP11-71E19.1	RP11-351J23.1	SUSD3
EGR3	AC011294.3	RP11-429J17.7	PPP1R1A	MIR4653	STMND1
MS4A6E	RP11-595B24.2	HIST1H3J	AC003986.6	STIL	KLHDC1
ASB15	GBX2	CDC25A	SHE	TMEM158	CRIP1
ACSM5	GAL	PRR36	MUSTN1	CHEK1	C10orf82
PLIN1	NUF2	AP001434.2	AC004490.1	IL34	C16orf71
LINC00844	KRT78	LINC00466	RP3-414A15.12	FOXM1	LINC01116
RP3-414A15.12	CSAG1	ISG15	RP11-100L22.1	RP11-159H10.3	PREX1
CPA1	RP11-54H7.4	AC009005.2	GIPC2	SPAAR	RP11-53O19.2
RXRG	PRSS41	CXCL11	PGM5P3-AS1	PSMD10P2	TCEAL3
LHCGR	FSD1	HIST1H2BE	RBMS3	NDC80	LMNTD2
CLDN5	MMP1	ITPKA	ATP1B4	CENPA	RP11-616M22.7
ATP1A2	CBX2	E2F8	MURC	RP11-206P5.2	PARD6B
ADAM33	MMP12	CD80	PGM5P4	PTX3	KRT37
SDPR	KRT86	C9orf116	HIF3A	RP11-440G9.1	CAPN8
DEFB132	RP11-347E10.1	CXCL10	AC011738.4	CHST3	CDC20B
CCL16	DPPA2	TNFRSF18	RP11-64C12.1	TRPM6	AKR7L
RP11-92A5.2	FOXG1	AC112721.1	RP11-1024P17.1	GPRC5B	KCTD6
ITIH2	MAGEA10	FAM72B	PDLIM3	RP11-475O23.2	LINC01863
CACNA1S	PCSK1N	HIST1H2BH	ALDH2	KCNJ2-AS1	CIB3
KIF18BP1	AMTN	DQX1	RP11-138I17.1	NDRG2	FGD3
ANKRD29	DEPDC1	C2orf48	BMX	NFE2L3	SIAH2-AS1
MYH7	SERPINB11	PRRT3	AC093110.3	CCL25	VN1R48P
GLYAT	CABP7	KIAA1211	MASP1	CTD-2308N23.2	HID1
KLHL40	RPL23AP11	ATP5G1P4	RP11-116B13.1	RP11-417L14.1	RP11-379F12.4
RP11-96C23.14	ZNF695	CDKN2B-AS1	CXCL2	MEX3A	CCDC24
LRRN3	MYBL1	CREB3L1	TSPAN7	LRP8	RAB17
LINC00671	IQGAP3	LINC00176	RP11-679B19.1	ST18	CCDC74B
RP11-407P15.2	COL9A3	RHBDL1	SGCA	BCL2A1	CCDC74A
LCN6	DIAPH3	AC112721.2	ANK2	ACSM3	TACC1P1
RP11-930P14.1	COL9A1	DNASE1L2	SPTB	SH3PXD2A-AS1	THPO
ADH1B	IDO1	HIST2H2BC	RP11-464C19.3	RP11-347E10.1	CYSRT1
PTENP1-AS	SLC1A6	HIST2H4A	SAMD5	SPINK6	LRRC56
RP11-100L22.1	RP11-308B16.2	TYMSOS	ANGPT1	PDE1C	RP11-428K3.1
NPY2R	Six3os1_1	LINC01929	FHL5	GSDMC	SNORA42
MLXIPL	RP11-326K13.2	HIST1H2AD	PALM2-AKAP2	LINC00987	HPX
SCN2B	MTFR2	AGAP1-IT1	EBF2	RP11-587P21.2	REPS2
XIRP2	CENPE	RP5-963E22.6	TNMD	ZAR1L	MMP17
MYL2	ZIC5	GPR19	ALAS2	SFRP1	CDHR4
PTH1R	COL11A2	UBE2SP1	STX11	GRIN2B	FUT8-AS1
CASP12	RAET1K	TMEM145	OXCT1-AS1	NFE4	CTD-2583A14.8
CES1	RNU1-88P	RP11-57A19.2	CACHD1	PHBP4	CTB-49A3.4
HHATL	CTD-2319I12.5	GBX2	PQLC2L	RP5-884M6.1	PLAC9P1
HBA1	RP11-110H1.8	LHX2	FAM13C	CLEC7A	KIF12
AQP7	NKX2-3	NKX3-2	COX7A1	ORC1	CYP4F23P
ADIPOQ	RAET1L	CCR8	AKR1C1	ADAMTS3	APOF
	AC092484.1	DPEP1	RP5-839B4.8	TMOD1	TNRC18P1
	IGSF23	RP11-738B7.1	ITPRIPL1	CDC20	CTC-1337H24.4
	KCNK9	OACYLP	LINC02082	RP11-13K12.1	HOXB-AS1
	MEX3A	LINC00514	CDKN1C	RP5-858L17.1	TFF1
	RP11-440G9.1	HOXC13	GPRASP1	KCNK5	SNTN
	RP11-182I10.1	RP11-92K15.3	CTC-297N7.9	RHBDL2	SHROOM1
	LINC02167	RP11-98G7.1	STAB2	CDCA7	TUBA3D
	CCNB2	JAKMIP1	FAM149A	SLC6A15	FAAH
	KRT6C	HIST1H1PS1	HID1-AS1	BOK-AS1	MAG
	RP11-276H19.4	CAMP	CETP	SPIB	ZBTB42
	PDX1	RP11-265N7.1	HLF	PAK3	GFRA1
	LL22NC03-63E9.3	C5orf66-AS1	PRRG3	C2orf88	BMPR1B
	TBC1D21	AC012462.2	TSHZ2	AFAP1-AS1	C8orf86
	MYT1L	TMEM92	FAM162B	LINC01819	CCDC154
	RP11-396O20.2	AC017002.1	SYNM	CDC7	CXADRP3
	CEP55	SMKR1	TCEAL7	MCM10	PTPRN2
	AC114803.3	MRPL40P1	ESR2	RLBP1	ATP1A4
	AC006262.10	HIST1H2BJ	EGR1	FAM72B	SLC44A4
	KRT38	CBX2	CTD-2033D24.2	RP4-697P8.3	SYT17
	KIRREL2	LRRC46	CARMN	AMTN	TSPAN13
	IGHGP	HOXC11	MSS51	RAD54L	PCAT29
	PROKR2	CAPS	FAM89A	CDC25A	U73166.2
	COL6A5	CTA-384D8.35	RP11-51B23.3	AP000593.5	DNAAF3
	RP4-655C5.4	MUC1	TMEM100	BBOX1	C9orf106
	RP11-269F21.3	LRRC73	TMEM255A	DMD	PRRT3
	CDC45	HIST1H4D	KIT	POU3F3	ZNF467
	HPDL	C19orf45	CCDC141	C21orf91-OT1	WNK4
	DEPDC1-AS1	RP1-34B20.4	TMEM252	INTS6L	BAIAP3
	S100A2	IGFL2	APOLD1	NOTUM	SERPINA11
	LINC01833	MYT1	SLC29A4	OTX1	ZNF725P
	IGHG1	CTB-49A3.4	RYR1	AC092484.1	CTD-2033D15.3
	RP11-318G21.4	LYPD1	INMT	PRKCA	TPSP2
	SEMG2	ENTHD1	TRPM3	CTD-2527I21.15	LGALS8-AS1
	RAX	SYT13	RHOXF1-AS1	MID1	RAPGEF3
	TERT	FOXH1	CLDN5	RP11-774D14.1	ATP7B
	FAM72A	LINGO1	RP11-91K11.2	KIF2C	HDC
	OR7E62P	DNAAF3	CHL1	CTPS1	C5orf49
	LINC01926	RP11-25L3.3	PDE1C	NLRP7	LRRC73
	RP11-485F13.1	LINC01775	APCDD1	AC005863.1	EEF1A2
	BARX1	LINC01344	DUPD1	SKA1	CTD-2410N18.3
	C4orf51	LA16c-380H5.2	CD209	LRRC34	GALNT6
	RP11-57A19.2	FAM57B	WASF3	RP11-535A19.1	POLD4
	REG1A	CRABP2	SLC36A2	CHST6	AC068137.13
	C1orf105	OASL	CFD	RP11-44K6.4	MICALCL
	FAM163B	HIST1H3B	HOXA4	ABRACL	RP11-710F7.2
	RP11-69L16.6	CDKN2A	MATN2	LINC02181	NECAB3
	FDCSP	KISS1R	TWIST2	CCNE1	RP11-423H2.3
	DLGAP5	ETV7	MYADML2	ANLN	KRT18P25
	ISX	HIST1H2BF	RP11-6O2.4	RP11-263K4.5	CFL1P5
	RAD51AP1	MAPK15	KCNMB1	RP11-576D8.4	FUCA1P1
	E2F2	LRFN2	RXRG	PLAGL1	RP11-428L9.2
	FABP6	LINC00634	RP11-467I17.1	RP11-894P9.2	TPRN
	RP11-3J1.1	NPW	RYR3	TMSB15B	RP11-416N2.3
	CXCL10	HIST1H4K	AC073850.6	RP11-299L17.3	RP11-557C9.3
	RPL37P18	LA16c-312E8.4	DNASE1L3	FER1L6-AS2	RET
	IL36RN	KCNJ10	RP11-61I13.3	RP11-432I13.5	C15orf59
	KIF1A	HIST1H4H	ERICH4	SLC7A5	UGCG
	MKI67	AMZ1	HNRNPA1P66	FIGN	SRRM2-AS1
	CLSPN	MYBL1	LMO7DN	OR7E110P	CACNA1D
	ZNF560	RDH16	RNU5B-3P	ZNF695	TTLL9
	ZNF971P	CAPN9	XPNPEP2	SYNPR	NPAS1
	RP11-1134I14.2	FOXJ1	PI16	CENPN	SYT9
	UNC80	NAT1	ZNF300P1	TNFSF13B	RP11-347C12.10
	CDCA2	HIST1H2AL	RP11-71E19.2	ALK	SMIM22
	SOHLH1	ARMC3	MEF2C-AS1	HNRNPA1P33	SERPINA6
	TRIML2	PLPPR5	PLN	PPP1R17	PGAP3
	RP11-77A13.1	SCUBE3	AP000892.6	KCTD14	TTC39A
	LINC01606	FGD3	CPM	HMGA1	CCDC78
	PMPCAP1	MMP9	EMX2OS	FLJ36000	SLC6A4
	GCNT3	CAPSL	CREB5	CPNE8	TMEM161BP1
	EXO1	KB-1440D3.13	SYN2	EZH2	PLEKHF2
	GABRA5	NT5DC4	LINC01942	LINC01460	LINC01644
	C12orf56	CTD-3035D6.2	C10orf71	ACTG2	TMEM63C
	MAGEA12	RHBG	ADH1C	COL22A1	BAK1P2
	CARD17	LHFPL5	CSRNP3	RP5-968J1.1	AC092162.1
	CENPI	SLC44A4	AKAP6	AQP4	MS4A14
	NMU	CBLN2	CAPN11	LPO	TPO
	LINC00634	CTD-2047H16.2	CLDN11	RP11-115C10.1	PDZPH1P
	AC068580.7	RET	CSRP3	TBR1	AMBP
	SLURP1	FBXL16	PAK3	PTGS2	KRT18
	AC012512.1	SNORA73B	ISM1	HORMAD1	CYP4F35P
	GABBR2	ELAVL2	NMRK2	PRR4	OR4K12P
	SP8	SYT5	RP11-255G12.2	CEP55	PHGR1
	SBSN	SLC7A11	HOXA5	AC010890.1	SPDEF
	FGF21	RP11-731F5.2	USP44	SLC22A20	SEZ6L
	ATP2B3	MIEN1	AC002398.12	RP11-69L16.6	CYP4F30P
	NCAN	BMPR1B	KCNJ2-AS1	CTD-2319I12.5	PLA2G10
	SCb-64M4.1	UMODL1	RBP7	CNGA1	GREB1L
	AC093627.7	RP11-196G18.3	PDE11A	FOXP4-AS1	AC098592.6
	PRB4	NELL2	ODF3L1	LCTL	AC099684.1
	IL21	RP3-395M20.12	IL33	TRPM8	C1QTNF7
	GBP5	AC114730.3	RP5-826L7.1	LINC01158	CPA6
	RP11-386B13.4	SPOCD1	GLRA4	TYMS	RP11-523J2.1
	RP11-587P21.2	RP11-486A14.1	SAA2-SAA4	GBP5	RP11-757F18.5
	PSAPL1	SAMD11	FOS	MBNL1-AS1	RP11-53O19.3
	SERPINB3	HIST1H2AJ	ASB15	SERPINB7	ZNF587
	MAGEB10	CADPS	RP5-875H18.10	A2ML1	RAB26
	NAA11	CDIPT-AS1	RP11-1070N10.3	NIPAL4	RP11-91H12.1
	RP11-109M17.2	ADAMDEC1	EGR2	MTRF1LP2	SLC27A2
	KNOP1P5	RP11-13P5.2	TMC2	RP11-16K12.1	CASC16
	IVL	CSAG1	TGFBR3	OR2S1P	TMC4
	AC011298.2	WFDC21P	LINC01589	SKA3	SAG
	ZFP42	CHST6	LINC01985	LAMP3	RP3-468B3.2
	LINC01014	C4orf48	RP4-673D20.3	ATP4B	ANKRD30BP1
	ZNF280A	NPNT	RP5-875H18.4	RP11-535A19.2	KRT223P
	RP11-57A1.1	CLGN	ADAMTS9-AS1	LINC02006	LINC01411
	HORMAD1	CLDN9	TRBV26OR9-2	HJURP	VAV3
	PGLYRP3	IL17REL	COL25A1	ACAN	CASP16P
	TEX15	IL19	KCNA2	SLC35F2	CPB1
	AC005863.1	LIPM	RP11-7F17.3	MAP7D3	PP14571
	VRTN	CEACAM6	ITLN1	SLC26A4-AS1	RP11-324L17.1
	VCX2	RN7SL2	CNN2P3	MYO1H	SEMA3F
	RP11-493L12.5	CFAP47	AP004782.1	IZUMO2	MISP
	RP11-43D4.3	KCNH1	SACS-AS1	DEUP1	RP11-638F5.2
	KRT75	RP11-676B18.1	LINC01366	SCHIP1	CATIP
	LINC00392	ADGRB2	CMA1	MGAT3	HRC
	MAGEA4	LY6H	SCN11A	CX3CL1	RP11-557C9.1
	CDC25A	DMP1	CLDN19	SMC1B	ECM1
	RAP2CP1	SLC17A9	GPR182	ASNS	GALNT7
	RP11-344P13.6	IGFALS	PPP1R14A	CXCL10	BMPR1B-AS1
	BARHL2	FGFR3	RP11-467J12.4	RP11-20D14.6	GDF9
	AMER2	TMEM215	RP11-184I16.4	POU4F1	CYP4F62P
	RN7SL398P	LARP1P1	RP11-81K2.2	BUB1	KLHDC9
	SPIB	RP11-320N21.2	CTA-407F11.8	RRAGD	FAR2P3
	DMRT1	MS4A15	RP11-32D16.1	DEPDC1	HOXB2
	RP11-1103G16.1	UBE2SP2	AC053503.12	AVPR1B	LCN12
	TLX3	CXCR2P1	RP11-255P5.3	SEPT3	MRPS30
	SEMG1	HOXB9	TMEM178A	ART3	ERBB2
	PRDM14	HIST1H3G	ANKRD29	LCT	CYP2T1P
	RLBP1	CD177	CRYAB	DLX5	RP11-53O19.1
	COL22A1	CST6	RP11-508M8.1	LINC01354	SLC25A48
	DEPDC1B	BRSK2	RP5-827E24.1	KLHDC7B	ADGRB2
	CYCSP6	HHIPL2	CTD-2536I1.2	EXO1	STMN1P1
	RTP3	LINC01842	GRIA4	RP11-443B20.1	PRLH
	PADI3	HIST3H2A	WDR86-AS1	LINC01612	FUT8
	RP11-204E9.1	KCNH1-IT1	WDR86	ZP2	AP000439.3
	RP5-912I13.1	RP11-148B18.1	ACADL	RIMS3	RP11-1136G11.8
	ESX1	PNCK	LINC00982	ASPM	IQCD
	RANBP20P	SIM2	LINC01625	TSGA10IP	MINDY4B
	FTHL17	FAM83C-AS1	FAM107A	TPPP2	N4BP3
	AFAP1-AS1	HIST1H2BG	KCNB1	KIR2DL4	CHAD
	SLCO1B3	SLC16A6	JPH2	RP11-276H19.4	GRAMD4P7
	KCNJ18	HIST1H1D	RP11-524N5.1	CCNA2	GP2
	TRPM8	ZG16B	CYP26B1	ANXA1	RP11-503N18.4
	XAGE5	MSLNL	RP11-643A5.3	TCAM1P	RP11-321G12.1
	RTL1	LINC01224	PAPPA2	SYNM	CITF22-49D8.1
	RP11-1109M24.5	KRT18P55	CTD-2224J9.8	BARHL2	OR4K11P
	ARL14	RP5-1092A11.5	HCG23	EPHX3	ANKRD30B
	ZDHHC4P1	MAFA-AS1	IL6	RP11-462G2.1	GDF15
	CTB-20D2.1	RP11-288G3.4	RP11-930P14.1	DLGAP5	LINC00940
	RP11-43D4.2	AC092198.1	HTR2A	FZD7	ASCL1
	C3orf30	KISS1	AC105053.3	ID4	GPR160
	SLC18A3	CTD-2589M5.4	AC098617.1	TPX2	UCP1
	ADAMDEC1	LINC01117	FAM47E-STBD1	LINC01198	LA16c-325D7.2
	PLK1	KRT37	RP11-35J10.7	C22orf23	NT5CP2
	FBN2	TSPAN1	CRB2	DGCR5	PIGQ
	HTR2C	CYP21A2	HSD11B1	LINC00707	AC144450.1
	SEPT14P12	F7	GSTM5	ENPP6	TSPAN1
	SPRR2D	HIST1H3F	KCNE1B	FAM64A	SLC30A8
	EZH2	RP11-191L9.4	LMO7DN-IT1	KRT34	KRT18P11
	TCAM1P	RP11-114M1.2	C6	OXGR1	RP11-473L15.3
	LINC00511	OR7E91P	GRIN2B	CDH19	CALY
	ALKAL1	OPRD1	LINC00640	BARX1	ADCY5
	MIR4653	RP11-161I6.2	CTA-315H11.2	UCA1	SMCR2
	RP13-16H11.9	7SK	NTRK2	LINC01096	PYY
	FAM72B	TYRP1	AC073072.5	HIF3A	RP11-358L22.2
	HAO1	SNORD17	TP63	LINC02003	CTD-2589M5.4
	PNMA5	RP11-68I3.7	AC114877.3	CENPF	CCNO
	MAEL	LA16c-380H5.6	LINC01028	CYYR1	RP11-333E13.4
	TLX1NB	CTA-384D8.34	GPC3	SLC15A1	CYBRD1
	FNDC1-IT1	RP13-49I15.6	C8orf22	BMP2	AC008069.2
	LINC02086	RGS8	BMP2	IGLV4-69	AC104667.3
	KIF18B	PRDX1P1	ATF3	PIWIL4	CXADRP1
	RP11-268P4.5	CALHM1	RELN	AL161668.5	CHGA
	OR7E39P	ORM1	MYL1	DGAT2	FAM81B
	FOXD3	ZBED2	C2orf40	RP11-379P15.1	PRSS23
	CTD-2532K18.2	PMCH	RP11-831A10.1	MIMT1	CAPN9
	MKRN3-AS1	IFNL2	FAM189A2	SLC6A2	POTEH
	KLHDC7B	FGF5	HOXA2	CYP39A1	TMEM150C
	BACH1-IT3	PLEKHD1	LINC01402	MELK	LDLRAD1
	LINC02159	SLC30A8	RP11-494M8.4	ZIC4	ROBO2
	TCHHL1	BPIFB1	SLC7A3	IL36G	SLC2A10
	COX7B2	RP11-357H14.17	NXNL1	RP11-766F14.2	GALNT5
	RP11-1029M24.4	CEACAM5	STON1-GTF2A1L	OPRK1	OTOR
	LAG3	RN7SL5P	MYOCD	CCKBR	CASQ1
	DPP10-AS1	DEPDC1-AS1	RGS6	GTSE1	LAMP5
	MOG	CTA-280A3.2	S100B	RP1-50J22.4	TPH1
	AP000439.5	RP11-557C9.3	PROX1	RP11-595B24.2	UGT2B4
	RP11-366F6.2	RP11-157F20.3	TEPP	C11orf87	RP11-535N6.2
	POU4F1	KIF1A	DLGAP2	STX19	LINC01856
	NOTUM	RP11-25L3.1	LINC00484	CCNB2	LINC00593
	RP5-1121A15.3	CST5	SLC47A1P1	RP11-569G13.3	CTD-2583A14.11
	CACNA1B	C2orf54	AC097713.3	ASB12	RP11-624L4.1
	ISL2	KLHDC7B	GALR1	SLC2A12	SIGIRR
	MYT1L-AS1	RNU4-2	RP5-888M10.2	MAP7D2	KCNC2
	SERPINB7	RN7SL4P	RP11-626H12.1	RP4-673D20.3	CHRNA9
	KIFC1	CTD-2008P7.8	LRRN3	TICRR	SOWAHA
	RP11-10O22.1	JPH3	ENAM	EDAR	CCDC87
	LHX5	C1orf194	PIK3C2G	SPIC	ADRA2A
	CCL7	SNORD15B	NRG2	KB-1991G8.1	THSD4-AS1
	RP5-884M6.1	SOX11	HBG2	DPF3	PVALB
	CXCL11	LINC01238	AC004160.4	LINC01883	CISH
	MYBL2	SLC6A4	LINC01405	CHRNA5	GRPR
	AP000998.2	SCARNA5	RP11-35J10.6	DMRTA2	RHOT1P1
	CTAG2	CYP2B7P	LOC100421166	CTD-3080F16.3	CST5
	TRIM43	CLDN6	CNTNAP3	MKI67	RP11-27M9.1
	OTX1	GAD1	AC005682.6	CA3	SPATA17
	SIX3	TRH	SLC8A3	C1QL4	RP11-312A15.2
	RNASE10	RP11-254F7.4	NTF4	RP11-54H7.4	CYP2A7
	LINC02003	FSD1	LINC01594	RP5-1039K5.16	C2orf50
	DLX6	RP11-126H7.4	MYO18B	FAM72C	RNF224
	RP11-657O9.1	PYDC1	THRSP	PACRG-AS1	METRN
	C11orf86	FOXD1	PTGES3P2	KIF15	CREB3L4
	TMEM171	IGHG1	MME-AS1	KIRREL3-AS1	REEP6
	MROH3P	IL20	RP11-470P21.2	GSG2	MYB
	C14orf105	PPM1E	SAA2	KCNIP1	MMEL1
	RP11-608O21.1	RP11-557C9.1	AC139099.4	LINC02095	IL20
	RCOR2	LINC01505	BMP3	RP11-467J12.4	IGF1R
	XXbac-BPG27H4.8	GPR37L1	RP11-6E9.4	CDKN2A	RP5-862K6.4
	RP11-352B15.2	AP000696.2	AGMO	RYR3	FFAR2
	ZNF679	LCN12	AK5	MMP12	KCNH1
	NPTX2	DSCAM-AS1	RP11-44B19.1	CDCA3	TRERF1
	SCHLAP1	RP4-697K14.15	IRX6	CTA-384D8.35	RP11-830F9.7
	CTD-2008P7.8	HS6ST3	OTC	ULBP2	RP11-107I14.5
	OR7E156P	TNNI3	GADL1	RGS2	RP11-132A1.6
	MAGEA9B	MIR8071-2	CTD-2540B15.6	SMTNL2	CTD-2270L9.4
	NCCRP1	AC093063.2	TCEAL6	C4orf26	LINC01489
	ZIC1	ST8SIA6-AS1	EFCAB1	PTGFR	PEX5L
	CFHR4	SCARNA10	RP11-439C8.2	CTD-2023N9.1	RP5-1002M8.4
	RN7SL393P	TRPM5	MYLKP1	MLIP	CNGA3
	PRB2	RPSAP65	DPP6	MTFR2	ADCY1
	XAGE2	AC013268.3	OGN	SLC35F3	LINC01342
	NT5DC4	CCNO	NR4A3	C1orf105	ATP1A2
	NLRP7	CCDC185	GFRA2	PGA5	MS4A8
	CCL20	RNU4-1	PTN	FBN3	TTC16
	DPYSL5	CARD17	SCN2A	CRYAB	CTA-392C11.1
	ACOD1	GDPD2	ELANE	DIAPH3	2019-03-10
	HOXB-AS4	GABRA5	ACKR1	KB-173C10.2	SCCPDH
	KIF2C	MYO3B	RP11-563M4.1	KIF20A	SYNPR-AS1
	LINC02195	MIR4666A	LCN6	CLSPN	BRDT
	ALPPL2	AC012531.1	LLNLF-187D8.1	AUNIP	RP11-81K13.1
	GNG4	IGFBPL1	LSMEM2	YBX3	CFAP77
	AC107057.1	ELFN1-AS1	AC068057.1	DUSP5P2	SNORA53
	RP11-553K8.5	CCL7	PENK	ERVMER61-1	CFAP45
	LINC00393	UNC5A	RP11-362K2.2	GPR19	RP11-265N7.1
	RP11-495P10.9	RP11-210M15.1	RP11-96C23.14	NCAPG	MED15P4
	TICRR	VN1R48P	CTA-929C8.5	RP11-182J1.14	AC093642.1
	NKX6-3	DNAJC12	RP11-182J1.14	APOBEC3B	CLEC3A
	CENPA	CITF22-49D8.1	RNF186	RP11-6O2.3	RP11-123K19.1
	AC067960.1	PROZ	DBX2	KIFC1	HOGA1
	RP11-615J4.3	AC068137.13	NSG1	RP11-318G21.4	FAM47E-STBD1
	AACSP1	RNASE10	ALX4	CNTNAP3	SLC9A3R1
	FCAMR	RP11-54O7.3	FGFBP2	PHYHIPL	FEM1AP2
	KCNJ10	HIST1H4B	ART1	RP11-211C9.1	CST9
	DUX4L9	BMPR1B-AS1	SFRP1	RP11-536O18.1	KRT18P10
	CDC20	DOK7	CPA2	SIX3	MAPT-IT1
	CCKBR	KCNH2	LINC00636	KIF14	RNU4-2
	ACP7	ZPLD1	PTGFR	MARCO	PALM
	UGT1A6	LTB	NRG1	RHCG	SIAH2
	RP11-115C10.1	SNORA23	RP11-217E13.1	TMEM100	TESMIN
	RP11-145G20.1	LINC02195	LINC00645	CCDC150	CYP2B7P
	TUBB3	SERPINB7	METTL21C	ZC3H12C	CNTD2
	RP11-206P5.2	AGR2	RP4-651E10.4	TUNAR	MIR5691
	LINC00488	DYDC2	RP11-243M5.2	RGR	GSG1
	RHCG	MEIKIN	C20orf166-AS1	RP11-414J4.2	CST9L
	S100A8	ELFN2	SLC16A12	LINC01559	EVA1B
	RP11-1193F23.1	IGHGP	AC006159.5	LINC01606	SFXN5
	BUB1	IFNB1	MYBPC1	RP11-303E16.2	RP11-686G23.2
	RP11-556I13.2	NPTX2	LINC01340	COL9A3	LINC01522
	KRT6A	HIST1H2AB	CCL21	RP3-340N1.2	CAPSL
	CLEC6A	KIAA0319	RP11-90C4.1	CYP2F1	COX6C
	PPY2P	RP11-354K1.2	DCT	RP11-146E23.2	ADGB
	C21orf91-OT1	RP11-150O12.3	SHOX	SOSTDC1	AC144450.2
	KRT81	TMEM75	CHST9	ZNF971P	SRCIN1
	SKA1	RP11-346C4.3	LINC01497	AP000662.4	PRRT2
	BARX1-AS1	STMND1	HAS1	SH3TC2	RP11-616M22.3
	FADS6	ELK2AP	RP11-429A20.3	RP4-621N11.2	RHBDL1
	TRIP13	C6orf222	CTD-2530H12.2	DMRT3	NPNT
	STATH	C4orf50	LINC01854	CENPI	AC018816.3
	MAST1	SERPINC1	GABRG1	CDKN2A-AS1	RP11-93K22.6
	DMRTA2	OTOR	CTD-2270F17.1	LINC01558	C3orf52
	LYPD1	KRT75	SGCG	RP11-482E14.1	LINC02115
	LINC01559	CTA-392C11.1	MYOC	ARHGEF4	RP11-65J3.15
	UBE2SP2	LINC01050	C10orf90	F5	SLC16A12
	SMR3A	RP11-246K15.1	PLCXD3	APBA2	LINC01792
	SKA3	SEZ6L	SLC14A2	LINC01143	RP11-503D12.1
	NXPH4	RP11-27M9.1	RP11-296E23.1	ALDH1A3	SRMS
	NCAPH	NKX2-2	MAS1L	KRT79	POTEC
	DLL3	NUPR2	TRPM1	RP1L1	PKIB
	ACTL8	SNORA74B	ACTC1	HOXB-AS4	RP11-126H7.4
	PLA2G2F	C1orf105	APCDD1L-AS1	DLX6-AS1	PFKFB1
	ASPM	PNLIPRP2	OR2L13	LINC00545	RNASE4
	IGHV3-73	SERPINA9	KCNA1	GPR84	SGCG
	TRIM67	RP11-674N23.4	GMNC	SLC6A17	RP4-604G5.3
	LINC01842	LGALS9C	RP11-357D18.1	PGBD5	PCSK1
	LINC01287	DNAH17-AS1	CTB-60B18.18	GABBR2	CCDC189
	CDCA3	AC093642.1	RN7SL417P	AL109761.5	RHOH
	CT45A10	HIST2H3D	CLDN8	S100A2	TPRG1-AS2
	CNIH2	BCAR4	SCGB1A1	RCOR2	SNX19P1
	RSU1P3	RP11-127O4.3	OR10A3	CTD-2600O9.1	NRIP3
	RP11-190J1.3	MSLN	NPY2R	CTD-3010D24.3	CISD3
	C10orf91	SLC8A2	RP11-459D22.1	RP11-46B11.2	DNAI1
	KCNJ4	LRG1	KIF18BP1	FOXCUT	C9orf172
	CTD-2377D24.4	DRC7	AC226118.1	KRT77	RP11-166N6.3
	OTX2	LINC02201	SLC27A6	OSR1	C1orf220
	INA	AF178030.2	MOGAT1	ACRV1	RP11-431J24.2
	SLC7A5	RN7SL521P	CYP1A2	PLK1	GRAMD4P1
	CT83	KRT1	LINC00670	SLC26A9	SYT1
	AC010729.1	CTD-2033D15.3	AC105398.3	ACP7	RP3-414A15.12
	SLC15A1	MGAT5B	KCNA4	TLX1	SYTL5
	UTS2	GATA4	AP001628.7	SOX11	TLE6
	STIL	SLC1A1	CHRND	SRD5A2	KLF2P3
	LHX3	TUBA4B	RP11-321A17.4	MOXD1	HSD3B2
	DMBT1	RXFP3	TF	LINC00460	HAR1A
	GINS4	RP11-379K22.3	PHEX-AS1	PCBP3	SLC4A10
	STRA8	RP1-35C21.2	KLHL30-AS1	CHIAP1	NELL2
	SERPINB4	GPR158	LINC01152	RP11-180I4.2	RP11-16O13.1
	AC008060.7	GPR26	RP11-66B24.1	PTCH1	NME3
	LINC01518	RP3-453C12.15	AC093390.1	UBD	KIAA1257
	RP11-180C1.1	S100A8	LHCGR	DNMT3B	MFSD7
	KRT18P54	ALG1L	RP11-415C15.3	NRN1	GDPD3
	TBR1	FAM83A	SLCO1A2	KIF18A	MYRIP
	ERVWE2	SBSN	CCL24	MAGEB4	CERS4
	C7orf77	RP11-149I2.4	ANKRD1	FAM72A	RP11-669E14.4
	SMC1B	SRGAP3-AS2	KCNJ16	AC004461.4	LINC02054
	PRB1	RP3-340N1.2	PDZRN3-AS1	CENPE	POTEJ
	LINC00461	SCARNA12	RP11-235G24.1	ORC6	AMZ1
	AC004158.3	KRT8P30	RP11-167B3.2	RHOXF1-AS1	MISP3
	AUNIP	MUC5B	RP11-627G23.1	ZIC1	RP11-345J13.1
	LINC01096	TACC1P1	PPBP	TINAGL1	TMEM145
	NPBWR1	NPHS1	RP11-445O3.1	GPC2	RP11-532F6.4
	UNC93A	INA	FEZF2	ANKRD33B	CREB3L1
	MAGEA6	POTEC	CTD-2147F2.2	IRX1	PPM1J
	AQP12B	BFSP2	MS4A6E	KIF18B	RP11-314P15.2
	DLX5	LINC01297	SLCO1B7	DLX6	TCEA1P3
	RAD54L	RP11-379K22.2	RP11-569G13.3	DEPDC1B	REEP1
	OR7E161P	NKAIN4	RP11-545J16.1	ANTXRL	ASB15
	SIX3-AS1	IL17C	CACNG2	RP11-654E17.2	LINC00870
	CYP2W1	VMO1	SULT1C3	MOGAT1	RP11-349I1.2
	ZP4	FNDC1-IT1	RP11-115H13.1	PRKCQ	CMYA5
	KIF18A	RP11-493L12.5	RP5-1119A7.17	NCAPH	RP11-349A8.3
	RP11-62I21.1	ZP4	MYLPF	VLDLR	MIR2052HG
	FER1L6-AS2	KRT2	ACTN3	LINC01501	RP1-202O8.2
	KIF15	TEX14	KLHL41	RP11-34A14.3	C11orf88
	RP11-135A1.3	HIST2H2AA3	ATP2A1	RP11-44K6.2	RLN2
	LINC01475	RP11-222G7.2	TNNC1	IQGAP3	CITF22-24E5.1
	CTA-384D8.34	CTD-2535I10.1	NEB	FAM124A	LINC01906
	RP11-382F24.1	GABRA3	MYL3	CXCL3	RP11-680B3.2
	RP11-962G15.1	PGLYRP4	MYOT	RP11-20G13.1	EME2
	DKK1	LINC00052	LDB3	CMTM5	CACNG4
	RP11-84N19.1	ASCL1	TNNI1	NOL4	C4B
	HJURP	NIPAL4	KCNIP2	RP11-481F24.3	RP11-390P24.1
	RP11-13P5.2	RP11-734K21.5	HSD17B13	TRIM10	CCND1
	OR1F1	AC009236.2	HSPB7	TRIM29	CBLN4
	MKRN3	ZAN	LVRN	TMEM171	NKAIN1
	RPTN	RP11-312A15.2	LYVE1	GJB3	PCAT18
	DSCR4	EIF4E1B	VEGFD	RP11-439A17.9	LINC01022
	RP11-317N12.1	RP11-281P11.1	MYOM1	FAM72D	RP11-730G20.1
	LINC01925	RP11-265N7.2	LIPE	MET	MATN3
	OFCC1	CTA-384D8.31	GPAM	LINC00165	KRT89P
	FAM83D	CTD-2620I22.3	RDH5	ZNF670-ZNF695	RP11-281J9.2
	PSORS1C2	RP3-443C4.2	BTNL9	ODAM	SLC26A3
	MSLN	KRT3	CLEC3B	RP11-10A14.5	AC008088.4
	RP3-407E4.4	ZIC2	CRHBP	NPR3	GCM1
	DUSP5P2	LIN28A	KLHL31	TLX1NB	LRRC6
	CT45A1	RP11-431J17.1	RP11-736K20.4	DRAXIN	KCNF1
	SLC9A3P2	IGHEP1	RP11-175K6.2	IGLV3-12	KRT8P2
	CAMKV	RP11-10A14.5	CAV1	TAF7L	RP11-347C12.11
	HOXB9	ROBO2	EBF1	PRB2	SCARNA6
	RP11-10A14.5	RP13-455A7.1	SIK2	ARHGEF26-AS1	MYB-AS1
	ZBED2	C16orf92	CA3	SPHKAP	STARD3
	RP3-340N1.2	SNTN	PPP1R27	DSCR9	C4A
	LINC00518	LRRIQ4	PDE2A	MURC	DUSP13
	RP4-681L3.2	SHISA9	CKMT2	RAET1L	RP11-312A15.3
	RP11-44K6.4	RP11-53O19.2	SYNE3	SGO1	CERS6
	RP11-357H14.17	RP11-326N17.2	ABCD2	OR2I1P	RP5-1007F24.1
	RP11-774D14.1	CLEC3A	SLC16A7	DEPDC7	ACACB
	LINC01446	RN7SL396P	NAALAD2	VAX1	SCG2
	RP11-881M11.8	AC010729.1	MYH2	AURKB	S100G
	ORM2	TUBA3C	MMD	AC004637.1	RP11-350E12.4
	KIF20A	ROS1	LINC02202	ETV7	KRT18P28
	ORC6	TCAM1P	ASPA	FABP7	TEKT1
	SOX11	CTD-2105E13.16	GLYAT	E2F2	DNASE1L2
	LINC01297	COL9A3	RP11-736K20.5	HAS3	ENPP5
	MT1H	TCL1B	CFL2	AC093627.7	RP11-675F6.4
	FRGCA	AC012531.2	GPD1	BOC	TGM4
	FOXD1	AC061961.2	ARHGAP20	DPYSL5	CST2
	LINC01896	PAGE2	ABRA	OR7E38P	RP5-1170K4.7
	CTD-3010D24.3	DPYSL5	PALMD	AC103563.3	KCNH1-IT1
	GS1-594A7.3	RP11-616M22.12	MTURN	ZFP42	FAM57B
	CSAG2	RP11-284F21.10	LMOD3	RP11-66B24.1	CTC-461F20.1
	SMR3B	RP4-616B8.6	AQP7P1	SPEG	RP11-675F6.3
	C1orf94	RP11-1134I14.2	TNNI2	AC005682.5	GNG3
	RP11-254F7.4	RP4-781K5.4	KLHL33	RP11-434H6.2	RP11-132F7.2
	CDKN2A	VTN	ABCA9	HPDL	RP11-421P23.2
	MAGEB1	SNORA2C	RP11-407P15.2	FRMPD4	MAGEB17
	SALL3	AC018890.6	CCDC69	RP11-881M11.8	AC005150.1
	KRT8P24	RP4-530I15.6	GPBAR1	CABP7	Z82214.3
	IGFBPL1	CRP	SCARA5	CDC45	RP11-592N21.2
	FAM72C	SLC25A24P2	EPB42	RP11-576I22.2	CALHM1
	LHX2	LINC00898	MYBPC2	COCH	RP11-452I5.2
	ONECUT2	TGM3	FXYD1	XXbac-BPG27H4.8	ELOVL2-AS1
	TTK	ASCL4	CHRDL1	TDRD12	SCN7A
	TRIM15	LINC00461	MYOZ2	RSPO4	TCAP
	CSAG3	MALRD1	PPP1R12B	PROX1	CLIC6
	CTA-992D9.6	HPX	ANGPT4	CALB2	RP11-150O12.5
	GABRA3	RP11-166N6.2	CD300LG	C12orf77	CYP21A2
	NCAPG	AP000697.6	CASQ1	SLCO1A2	MYT1
	RP11-546B8.6	GNGT1	MYZAP	RP11-470B22.1	MIR3189
	LINC01956	SHH	PFKFB1	SCRG1	RP11-736K20.4
	BPIFB3	PRB3	RBP4	TMEM213	RP11-890B15.2
	RP11-336N8.4	RP11-22C11.1	DMGDH	SLC18A3	KCNK6
	SPRR2E	AMER3	LEPR	PQLC2L	AC073325.1
	TUBB4A	COL6A5	HCAR2	KIF1A	CFD
	SCGB1B2P	LINC01385	TRDN	KRT8P24	LINC02149
	CTD-2139B15.5	MNX1-AS2	HEPACAM	OR7E101P	AL121578.2
	FAM64A	RP11-1C8.4	TRHDE-AS1	GINS4	NLRP12
	CENPF	RP11-417L19.2	ADRA1A	LINC01956	SMPD3
	AC012354.6	SLITRK6	OXTR	FAM19A4	LINC01983
	ELAVL3	SLC1A6	AOC4P	GRHL3	CCDC151
	SPRR1B	RP5-1002M8.4	HBA2	CHODL-AS1	C16orf92
	OTOP1	CPB1	RP1-28O10.1	NT5DC4	RP11-527H14.4
	HAPLN1	RP11-675F6.4	NMUR1	FGFBP2	GNG13
	S100A9	MAP3K19	DDR2	RPL23AP49	RP4-781B1.5
	CDCA8	RP1-60O19.1	TIMP4	SLC6A11	GADD45G
		SNORA12	C1QTNF9	SMIM10L2B	PLA2G16
		LINC01665	CD36	INA	UCN
		AKAP14	G0S2	GPAT3	CTTNBP2
		TCF24	ANKRD53	SERPINB2	GNAQP1
		LINC01208	SCN4A	C7orf77	APOA1
		IDO1	DHRS7C	IGSF23	RP11-95P2.3
		GACAT2	CDO1	CARD17	MYOC
		RP11-644C3.1	COX6A2	RP11-1069G10.2	AC023137.2
		RP11-883A18.3	PLXNA4	RP11-13P5.2	MSMB
		R3HDML	RP11-311H10.4	RP11-254F7.4	KRT1
		RP11-506O24.1	SLC7A10	TRIP13	HOXB1
		RNU1-67P	ABCA8	RP11-359E19.2	HMP19
		RP11-466M21.1	ACTN2	QPCT	RP11-462P6.1
		CFAP65	RP5-965F6.2	LGR6	RHPN1
		BPIFA2	PDK4	PRR27	GHRH
		Z82214.3	BHMT2	RP11-378I6.1	LINC00176
		KRT8P17	CCDC3	GALR2	KLHL1
		RP11-351J23.1	ABCA10	C1orf94	LINC00238
		CTD-2314B22.1	MARC1	GGH	SLC22A18
		RP11-62C7.2	KLF15	AC007182.6	ARPP21
		AC005150.1	FABP4	IL37	STPG3-AS1
		NELL1	LDB2	PRSS27	SLIT1
		CDSN	CA4	TAP1	RP11-127I20.5
		PAGE2B	ALDH1L1-AS2	PRKAG3	SERPINC1
		ERVV-1	EBF3	KCNJ2	CTD-2105E13.16
		CRISP3	GHR	LHX5	RP1
		RP11-21G15.1	CIDEC	DDN	TMC3
		RNU1-134P	SEMA3G	ULBP1	GRM4
		RP11-486M23.2	AMPD1	AC067960.1	CCDC187
		RP11-8L2.1	GALNT15	SH2D2A	SLC22A24
		BPIFB6	ACSL1	FAM83D	SSTR5-AS1
		CCDC60	CAPN3	GZMB	AL050303.10
		PRMT8	GYS2	AC108025.2	CTC-490E21.13
		FAM135B	KCNA7	FOXG1	HAO2
		HTR1E	CAV3	HRASLS	NEUROD2
		AACSP1	LMOD1	RP13-347D8.1	RP11-709P2.1
		TPSG1	RP1-302G2.5	PTPRZ1	PPP1R14D
		RBAKDN	GNG11	FCAMR	ENPP7P11
		SNORA74A	LGALS12	TCEAL2	MAP3K19
		AC123023.1	MYL2	APCDD1L-AS1	AP004372.1
		CCKBR	TMEM220	ALX3	TNXA
		CCDC83	HMGB3P10	DNM1P51	SNORA11
		NTNG1	SGK2	KCNJ10	RP11-477H21.2
		RP11-734K21.2	FBXO40	NUF2	CCDC83
		EN1	ADRB2	IFNL4	DNAJC1
		SYNPR-AS1	PLAC9	LIN28B	RP11-95P2.4
		SLC18A1	ADH1B	PTCHD1-AS	PDGFD
		LINC01727	LINC01230	SLC2A6	RNU4-1
		NFE4	DGAT2	RP11-307C19.1	HUS1B
		TUFMP1	RP11-159H22.2	COL26A1	CHGB
		TMEM179	SPRY2	CNIH2	RDH16
		GTSF1	LINC01697	LEMD1	HOXC4
		CITF22-24E5.1	CH17-469D17.1	CTA-384D8.31	RP11-624L4.2
		RP4-781K5.6	CNN1	AP000439.5	MCIDAS
		LINC01648	ANGPTL5	ANKRD1	Z69890.1
		RP11-1193F23.1	CLMP	GRK1	LINC01214
		LINC01833	NNAT	AL592528.1	RASL11B
		RP11-274H24.1	ADAMTS9-AS2	C5orf46	NXNL1
		CHGB	AKAP12	BAIAP2L2	SLITRK6
		APOBEC4	FAM180B	LINC02189	AC002383.2
		MIR181A1HG	CASQ2	LAMC2	ZSWIM5P2
		RP11-445F12.1	IDI2	DEPDC1-AS1	C18orf65
		MIR3609	PDZD2	TDGF1	MAPT-AS1
		CYP2F1	LMOD2	RP11-445O3.1	SMCO3
		C4orf51	ADIPOQ	GLT1D1	PODN
		RIMS2	DOCK11	MYBL2	RP3-439F8.1
		AC011294.3	LINC00968	RP11-39H3.2	RP11-284F21.9
		LRRC24	PKHD1L1	SEC14L4	PNMT
		SLC22A24	PLSCR4	SOX1	PRDX1P1
		LINC01811	LINC01070	RP11-564D11.3	MUC19
		MUC5AC	RP11-823E8.3	BVES-AS1	LINC01513
		ZFP42	C14orf180	OR7A5	LRRC26
		SOHLH1	ADIPOQ-AS1	PDX1	VTN
		GCGR	ENPP2	RP11-352B15.2	CLGN
		RP11-16O13.1	TUSC5	CTD-2104P17.1	AC106869.2
		OTP	F10	SCN5A	ABCA3
		NXPH1	PRRT4	RP11-650L12.2	RP11-723O4.6
		POU4F3	CPA1	NKX1-2	LINC00922
		RP11-844P9.5	DTX1	BMP6	SFXN2
		HSD3B2	SRPX	CLDN6	CRIP1P2
		RP11-284F21.9	GNG2	S100A8	FAM135B
		NT5CP2	LINC01485	C3orf30	AKAP5
		HYPM	MEOX2-AS1	TFF2	GAS2L1P1
		LINC01287	PCK1	KCNH8	RP11-284J1.1
		RP11-156L14.1	CABP1	C1orf106	TRPA1
		SLURP1	ANXA1	CTD-3035K23.6	USP35
		RP11-626A5.2	RP1-193H18.3	PCSK9	SNX19P3
		LINC00518	SLIT3	RP11-816J8.1	RP3-326I13.1
		KLHL1	TYRO3	LINC00968	SLC22A10
		RP4-781K5.5	GPLD1	MAST1	PEBP4
		RP11-1157N2__B.2	RP11-451G4.2	CXCL11	GRIA2
		UCA1	TRHDE	RP11-213H15.1	RP11-37C7.3
		AP004289.1	YIPF7	RPSAP71	MIEN1
		POTEI	SCN4B	AP000998.2	RAB19
		CTC-458A3.1	MYH11	WFDC21P	EMX1
		PLA2G2F	VWF	DUX4L9	LINC01341
		MAPT-IT1	RP11-561I11.3	LHX3	RP11-260E18.1
		LINC01592	TBX15	CHAC1	RP5-1184F4.7
		ARL14	JAM2	ANGPT1	MUC2
		TRIML2	KLHL29	RP11-796E2.4	RP11-96C23.13
		WASF5P	NAT8L	CECR7	CARTPT
		TDRG1	FAM228A	FIGLA	MROH4P
		KRT18P29	ABCC9	CTC-573N18.1	RP11-213G21.2
		SYT9	ANKRD2	AC012512.1	KRT18P8
		LHX3	CCL14	RP11-154D17.1	ARHGAP42P2
		CYP19A1	FAM196B	ZNF280A	FBXL16
		RP5-984P4.6	COL6A6	NPY4R	RND1
		CLRN1	TMEM246	KCNG1	AC018804.3
		TRIM67	LILRB5	GJB6	ENTPD8
		NCCRP1	PRKAR2B	JPH2	RP11-349F21.5
		LINC01863	ALDH1A1	RP11-845M18.6	RP1-63M2.7
		CALY	CEBPA	PNPLA1	CRP
		UNC93A	DES	KIT	RP11-19J5.2
		HIST1H2APS4	KLHL40	FTCD	CRIP1P4
		TCHHL1	TSLP	CR1L	TMEM82
		ASZ1	MAOA	CTD-2008P7.8	SEMA6D
		MIR554	FMO2	FUT5	PTPRQ
		RP11-284G10.1	MYH7	LYPD1	FGF7P1
		RP5-884M6.1	MMRN1	ADAD2	PRSS30P
		DMRT1	SMYD1	RP11-357H14.17	CERS6-AS1
		NDST4	PGM5P4-AS1	MGAT3-AS1	PGGHG
		KIRREL2	KCNIP2-AS1	RP11-489D6.2	VWA3A
		CYP2T3P	MB	LINC00634	RNY1
		HRH3	FREM1	HBQ1	LINC00243
		KCNMB2-AS1	DENND2A	KRT16	CYP2T3P
		LINC01293	PREX2	TUBB4A	DOC2A
		TRPM8	MESTIT1	FSD1	RIMS1
		RP11-556O9.2	RP11-64C12.8	RPE65	CEACAM5
		RNU5B-1	PID1	ETV3L	RP11-467K18.2
		RP11-354P11.2	SCTR	MSLN	ADAM33
		TBX10	MRAS	SIRPAP1	RP11-115D7.3
		COL11A2	HSD52	OSTN	HSH2D
		PAGE5	FSD2	RP4-799P18.2	NDST4
		LINC01953	MAB21L1	KRT75	C20orf85
		CNGA3	CCDC178	RP11-110H1.8	CYP19A1
		HIST2H2AA4	MLIP	HNRNPA1P40	HAR1B
		MAGEC1	MICU3	PGLYRP3	PTGER3
		LINC01998	RP11-384P7.7	RP11-73M7.1	OR4K8P
		RP11-506O24.2	GNAL	LINC01625	SNORD104
		PDX1	GGTA1P	ALG1L5P	KRT18P16
		LINC00524	ALDH1A2	SCRT2	ATP8B3
		CEACAM7	HRC	ZNF560	RP11-532F6.5
		S100G	AC002066.1	C10orf91	REM2
		RP11-118E18.4	EGFEM1P	MYBL1	KLHL41
		RP11-143E21.3	AVPR2	NCAM1	AC078882.1
		ADAM18	HSPB2	LINC00393	BFSP2-AS1
		AC009227.2	KL	CBX2	RP11-428L9.1
		RP11-108K3.1	AP001627.1	GLP2R	RP11-903H12.5
		AP004290.1	LINC01140	RP11-66H6.4	RP11-354P11.4
		RN7SL664P	ABCB5	RP11-731K22.1	RP11-19J5.1
		MIR149	SYNPO2	SLCO1B3	RP11-174G6.5
		RP6-24A23.7	KY	SOX14	RP11-349F21.3
		RP11-145E17.2	ASB5	TLR8-AS1	FCRLB
		CTD-2591A6.2	SOX17	RP11-598F7.4	ETNK2
		CSAG4	CLIC5	LINC02097	MYH2
		RP11-575M22.1	RBPMS-AS1	HOXA11	AC106900.6
		LINC00668	MEOX2	COLGALT2	ACSM5
		RP11-77A13.1	MGLL	HORMAD2	CLVS2
		RP11-527H14.4	AQP1	AC133785.1	LRFN2
		C5orf66-AS2	MYLK	RP6-191P20.4	EHMT2-AS1
		RP11-19J5.1	SLC22A12	LAD1	SMIM1
		SLC24A5	PRG4	TMEM35A	RNA5SP299
		IL36RN	RP11-474O21.5	RP11-132A1.4	MYOG
		LRRC31	ACTA2-AS1	CHST9	EPN3
		KCNQ5-IT1	FOSB	CCL13	RP11-38H17.1
		SLC4A10	AC097724.3	RPS4XP5	CAPN13
		PMCHL2	EDNRB	RP11-775L16.1	LA16c-313D11.9
		GFY	ADAM33	FOXI3	ACMSD
		LINC01022	CAMK2A	CCNYL2	HAGHL
		KNOP1P5	AGAP11	APCDD1L	KRT18P38
		RP11-648L3.2	HAS3	RP11-298E9.5	LRP1B
		MIR7-3HG	CMYA5	RP11-541E12.1	CDH18
		FAM230C	RNF150	GAL	TOX3
		AC073325.1	NRN1	RP4-536B24.4	CDK2AP2P2
		RN7SL546P	HBA1	SNX22	MGAM
		RP11-88I21.1	ADCYAP1R1	AC012456.4	PTH1R
		AF127577.8	C10orf10	SLC7A14	CYP21A1P
		APCS	VGLL2	CAMKV	SP7
		CD177P1	B3GALT1	CTA-384D8.34	LINC02077
		DSPP	RP11-238F2.1	RP11-244M2.1	KRT24
		KCNJ4	PKD1L2	ELAVL2	LA16c-381G6.1
		FAM163B	FGF1	LINC01436	CTB-58E17.5
		RP11-775G23.1	MRGPRF-AS1	TACR1	GRIK4
		LPO	ARHGEF7-AS2	PRSS33	RP1-269M15.3
		PNMT	SLC25A34	RP11-433O3.1	SCARNA5
		MAGEA11	SMCO1	LAMB3	LINC01016
		OR1F1	SEL1L2	CPA2	GRIK1-AS1
		AC012594.1	GXYLT1P6	KCNK9	PRSS29P
		NTSR1	ADH4	ORM2	TCEAL6
		RP11-135A1.3	PGM5	IL36RN	KAZALD1
		RP11-349I1.2	DMRT2	CBS	HSPA8P15
		ASH1L-IT1	GAS1RR	DNAH17-AS1	H2AFJ
		RP11-353N14.1	IGSF10	LINC01971	SBK2
		SVOP	ADGRD1	RP11-496D24.2	RNU6-342P
		RP5-916O11.3	PER1	DCAF8L1	KRTAP3-3
		LINC01105	RBMS3-AS3	HLA-G	ZDHHC22
		RP11-260A9.6	NT5C1A	LINC01229	OR4K7P
		RNU1-88P	LRRC70	LINC00202-2	HSPB1
		TEKT1	ANGPTL7	IRX6	KRT8P22
		FER1L6-AS2	NDRG2	CTA-126B4.7	SLC14A2
		LVCAT1	SLC22A3	F11-AS1	LINC01605
		MC5R	MYH1	RP5-899B16.1	RP11-748H22.1
		PTPN2P1	APOB	TRIM15	LA16c-349E10.1
		SNORA79	AOC2	DRGX	NLRP6
		DCAF8L2	TMOD1	AC068580.7	TMEM210
		C12orf56	SFTPB	HSPE1P5	IGFALS
		RP11-150O12.5	GLP2R	ADRA2B	AC092071.1
		CDH18	LRRC38	RP11-190J1.3	UBXN10-AS1
		SYT14	MEDAG	PHEX-AS1	WISP2
		C18orf15	NR3C2	HS3ST4	MYH1
		OR7E161P	IGF1	RP11-546B8.6	CADPS
		RP11-276H19.4	ZFP36	RP11-57A19.2	RIIAD1
		LINC00383	P2RY12	EMILIN3	HRASLS2
		RP11-678D18.1	RP11-2E11.5	GTSF1	EIF4E1B
		AC078882.1	MIR1-1HG	DAND5	ABCG2
		IFITM5	C8orf88	IFNG	RGAG1
		VCX	RP11-96C23.13	AC010729.1	FGA
		LINC00305	ITM2A	RAET1K	SNORA54
		ATP5G1P1	AC135178.7	LCN2	LINC01977
		B4GALNT2	RSPO3	PMP2	LRRC53
		RP11-474D1.3	ADAMTS1	KCNJ4	PRR15L
		RP11-644A7.2	FGF2	UBE2SP2	KRT41P
		GAGE2A	FGF13-AS1	TUBB3	FAM83E
		DLX6	RP11-138H8.6	RP11-6O2.4	CST9LP2
		PAGE1	SMPX	RP11-479O16.1	CYP4Z1
		LINC01087	RHOXF1	SAMMSON	AC009336.19
		PNMA5	RN7SL431P	LINC01587	MYOZ3
		RNU1-28P	SCN9A	RASGRF1	DIO1
		SSX1	LINC00924	SCGB3A2	KRT18P23
		TACR3	RP11-766F14.2	TEX15	RP11-114M1.1
		LINC02112	KLHL13	ADAMDEC1	C5orf64
		ALPP	XIRP2	AQP12B	RAB31
		RAP2CP1	LRRC3B	LINC00552	RP11-326N17.2
		HIST1H1A	RPL3L	MYBPC2	GABRA2
		RP11-356I2.1	LINC02104	LINC02159	NEURL1
		LHFPL4	bP-2189O9.2	LINC01842	LRGUK
		AF241725.6	MFAP4	SV2B	CTD-2521M24.11
		RP11-55J15.2	HSPB2-C11orf52	NRG2	SEPT12
		AC025016.1	AF001548.3	RP11-621L6.3	SLC34A3
		CARTPT	SCN3A	LINC01910	LIPE
		SPAG6	CTD-2263F21.1	CT83	RP11-968O1.5
		NEUROD1	RP1-293L6.1	RP3-523K23.2	IFITM5
		RP5-881L22.5	CNTNAP3P2	MGC32805	SIDT1-AS1
		RNU1-3	FNDC5	IGLV3-1	LINC00483
		DLX2	HCAR3	ACOD1	FAM177B
		VWC2L	SAA1	SNCAIP	LINC01814
		RMRP	CTD-2521M24.11	OFCC1	GTF2H2B
		C7orf33	PGM5-AS1	UTS2	SPANXB1
		LCE1B	MEOX1	DPP6	HSPB1P1
		GAGE1	CNTNAP3B	EPGN	GRB7
		RAX	KLHL30	TNFRSF9	KRT18P55
		WNT7A	LINC00989	RARRES2P1	RP4-697K14.15
		RP11-746P2.3	VIT	CLLU1OS	HIST4H4
		GABRG2	RP11-554A11.4	TSSC1-IT1	FOXD2
		SNORA38	UTS2B	PADI1	RP5-1125N11.1
		RNU1-19P	CASP12	AC002480.4	AC005041.11
		DCD	AKR1C3	FMO2	KRT35
		NDP	RP11-236F9.2	RP13-16H11.9	CPN2
		LINC01518	FAM110D	SCUBE3	SCIN
		LINC01926	HORMAD2-AS1	SMR3B	RP11-749I16.3
		SCARNA1	CX3CL1	LINC01740	CASP12
		PRSS33	HPSE2	LINC01508	RNU6-617P
		RNU1-32P	ASB12	BRINP1	GPR139
		RN7SL508P	URAD	CDH12	CCND2P1
		RP5-1170K4.7	SCN2B	B4GALNT1	TEX19
		RP11-556O9.3	RP1-18D14.7	GBX2	RP1-302G2.5
		RN7SL329P	LINC01586	HLA-DPA3	SYP
		S100A2	RP11-236L14.2	UBE2Q2L	SLC1A2
		RNU1-89P	LINC00445	MRGPRX3	RP11-96J19.4
		CHCHD4P5	RP4-663N10.1	TMEM132E	DOK7
		PRDM13	DUSP26	DCT	KRT18P33
		CTD-2280E9.1	C10orf71-AS1	VAX2	NATP
		RP11-463D19.1	LINC01474	ADGRL3	BPIFA4P
		RP1-102G20.5	FGF14-AS2	GNAT1	RNU5B-1
		RP11-263K4.5	ASB10	RELN	RUNDC3A
		GSTA3	TRIM54	SAA4	CLEC11A
		GTF3AP6	AC092155.4	MCRIP2P1	MIR149
		RNA5-8SP6	LINC00377	RP11-495P10.9	ITIH2
		RP11-539E17.5	DUSP27	ENPP7P2	LURAP1L
		RP11-661D19.3	NWD2	KRT5	RPL7AP26
		RP11-127O4.2	OVCH2	CCL5	TATDN2P3
		S100A7A	PPP1R3A	TSHR	RNU5A-1
		RNU1-20P	ZBTB16	BARX1-AS1	AC004156.3
		LA16c-381G6.1	TECRL	HIST1H2BJ	MUC1
		LINC00709	RNU6ATAC35P	SEMG1	RAMP1
		LINC02159	TACR1	RP11-470M17.2	PLA2G4C-AS1
		C1orf137	CHL1-AS2	RAPSN	RP11-616M22.1
		C11orf86	KCNE1	RDH12	FAM153C
		LINC02129	CTD-2023N9.1	AC012354.6	SCN2B
		SNORD15A	RP11-696F12.1	PRRG3	SYCE3
		HOMER2P1	DSC1	CTD-2377D24.4	LINC01924
		RP11-654G14.1	PSAT1P3	NKAIN2	LACRT
		NKX2-5	SOD3	ATP2B3	RP11-700H6.1
		RANBP20P	MYOM2	MUC7	UMOD
		RP11-473O4.1	SERTM1	LAG3	TEKT4
		RP11-846F4.6	RP11-594N15.3	RGS7BP	RNY1P14
		RN7SL826P	C1QTNF7	RAX	RP11-314P15.1
		RP11-84N19.1	C2orf88	CD1A	RP3-468B3.4
		WFDC13	GDF10	LINC01667	RP1-232N11.2
		VAX1	RP11-286H15.1	ANGPTL4	NXPH1
		RP11-709A23.2	PAK5	RP11-615J4.3	AC061961.2
		KRT41P	RBFOX1	SELE	ATRNL1
		MIR196A2	RP11-6O2.3	KIAA1644	SRGAP3-AS2
		LINC00210	AC002451.3	RP11-1036E20.7	GPRC5A
		SHANK2-AS1	CTNNA3	IGLV9-49	LINC00589
		RP11-433A19.2	SOGA3	RP11-403I13.5	AF241725.6
		RP11-556I13.2	AP000445.1	RP11-396O20.2	CEACAM6
		AC097721.1	PTH1R	SNORD93	CSMD3
		CXorf67	LINC00671	RP11-674E16.4	RP4-737E23.2
		RN7SL151P	DACT2	HTR6	MKNK2P1
		SCGB1B2P	GPR17	LINC01539	NTNG1
		LARGE-AS1	TMTC1	RP11-7I15.4	GSTM2
		RP11-269F21.3	SMIM10L2A	C1QTNF1-AS1	RP11-88E18.1
		FAR2P3	RP1-278D1.2	RP11-546K22.1	ANGPTL8
		ZIC5	MRGPRX2	RYR1	RP1-288H2.2
		RNU6ATAC	AGBL1	IGHV1-69	LINC01674
		RN7SL28P	ABI3BP	RP11-332J15.4	RXRG
		IRS4	AC093609.1	RP11-319F12.2	SPACA4
		C6orf118	IQSEC3	IGHG2	SKAP1
		LL22NC03-63E9.3	C10orf142	SLITRK2	RP11-1299A16.3
		NF1P8	SCN5A	ANXA3	AZU1
		CTA-392E5.1	RP11-386I14.2	ATCAY	RP11-466M21.1
		KNCN	RPL21P135	MCEMP1	DNAH6
		AC114763.1	CADM3-AS1	AC073043.1	C15orf59-AS1
		NCKAP5-IT1	CLCA4	AC004158.3	C1orf194
		RP11-709P2.1	AC011286.1	TESC	C1orf167
		RP3-333B15.5	AC010969.1	RP11-711D18.2	CLDN25
		RN7SL564P	AC073130.3	BATF2	APOC3
		RP11-351O2.2	CLEC4G	RP11-109M17.2	ANKRD29
		SPO11	RP11-17A4.2	RPL23AP11	GRIN1
		LINC02003	MMP27	COL4A3	ATP5F1P5
		F13B	AKR1C2	RP4-555D20.4	RP11-527N22.1
		KRT31	PHYHIP	ANKRD35	RP11-35O15.1
		EDDM3B	TCEAL5	C19orf84	MTATP8P1
		RN7SKP255	P2RX6	KRT17P6	SPAG6
		RNU1-27P	COL17A1	RP11-363I22.3	SPPL2C
		RNY3	AC013275.2	NSG1	NTS
		SLC15A1	EPHB1	CTD-2139B15.5	LGALS9B
		RP11-314N14.1	MIR23A	MAGEB1	ZMAT4
		UNC80	SCN3B	RP11-17A4.2	GDAP1
		SLC17A8	CSF3	CPA4	CYB5AP5
		LINC00992	RERGL	NXPH4	FOXD4L4
		CFC1	HOXA6	SH2D5	DSCAM-AS1
		CPA6	MYH6	FAM96AP2	LINC00578
		RNVU1-18	RP11-153F1.1	ADGRG3	RNU6ATAC14P
		AHSG	AC005682.5	MYO16-AS1	CYP2A7P1
		RP11-6N13.1	PLCZ1	ZP4	NNAT
		SHANK2-AS2	PRELP	SPATA3-AS1	MIR3165
		LINC01633	TP53AIP1	MROH3P	CALCR
		PLG	RP11-475B2.1	POU3F4	FSTL4
		CLVS2	ADGRG4	MKRN3	ABHD2
		PRR35	C1DP5	RN7SL417P	PCSK6
		RN7SL836P	CYP1A1	CLEC6A	RERG-AS1
		TPH2	RPS4XP5	COL11A2	CHRNA6
		RP11-287J9.1	HMCN2	AC107057.1	PRTN3
		GSTA2	AOX1	HCRTR2	ABCC6
		ZG16	PTENP1-AS	FANCD2OS	RP11-53B2.4
		RP1-228P16.3	CCL28	ALX4	RNU6-848P
		CNMD	MIR133A1HG	FADS6	TGM3
		APOA5	CNKSR2	RP11-25I15.3	RN7SL3
		SORCS3	CH17-472G23.1	GNG4	RP11-150O12.6
		RP11-445F12.2	MYPN	TEX26-AS1	TRIM80P
		CLEC2A	MTHFD2P1	IL17B	MLXIPL
		BMP2KL	ADRB3	RP11-66B24.9	LINC00709
		CTD-2332E11.2	DNM1P47	TRIM67	SERPINA9
		LINC01475	ADGRD2	DUSP9	PLAC9
		RP11-107I14.5	CCL16	MDGA2	LGALS9C
		RP5-1121A15.3	LINC01186	ALG1L3P	WI2-85898F10.2
		NEUROD4	CNTFR	RP11-145H9.3	KRT18P65
		LINC02074	RP11-213H15.1	FAM163B	C1orf158
		SNORD3B-1	SEMA3D	RP3-523C21.2	SLC24A2
		NEUROG3	EGR3	RP11-435O5.6	CCDC158
		CTC-480C2.1	BOK-AS1	TF	MYL3
		FAM9C	CTC-255N20.1	IGHGP	MIR4526
		OR8G3P	CLCN1	MT1L	ANGPT4
		C8orf17	LINC01894	RP11-820I16.1	OGN
		LINC01446	AC147651.1	RP11-413E1.4	RP11-326C3.2
		AC015933.2	MIR27A	AC011239.1	POTED
		AC005863.1	RNU6ATAC18P	KLF14	WASIR2
		RP11-336N8.4	RNU6-242P	CTD-2311M21.3	SCGB2A1
		PLA2G3	SYNE1-AS1	SERPINB11	RP11-304L19.12
		SNORA37	RP11-361I14.2	RBPJL	ATXN8OS
		RP11-774D14.1	LINC01088	UNC80	RP4-730D4.1
		KRTAP17-1	CTD-2003C8.2	RP11-366H4.1	RP11-284F21.10
		LCE2D	SLC7A14	KRT81	POU4F3
		U82695.5	RNASE7	KCNA2	LINC00613
		LCE2C	RP11-419J16.1	RP11-134N1.2	RP11-133F8.2
		RP11-555J4.4	GLDN	LINC00461	SSTR5
		VRTN	LMX1A	LINC00452	FLJ12825
		RP11-347E10.1	GFAP	CA9	KIAA1683
		RNU1-72P	LINC01412	OR7E116P	SMIM6
		RNU1-52P	RP11-715H19.2	AC073150.6	UGT2B17
		MAGEB16	GABRE	RPL12P7	RP11-354P11.2
		LINC01425	bP-21264C1.1	S100A9	RP11-731F5.2
		RP11-398B16.2	ASB4	LINC00518	GPIHBP1
		GNAT3	FFAR3	ERFE	CGA
		TAGLN3	CTB-35F21.4	SIX3-AS1	ASPN
		WFDC6	RGS7BP	IGHV3-23	SORCS1
		KPRP	LINC00906	RP11-671M22.4	DLX2
		DSCR4	CLEC4GP1	C21orf62	LRRC71
		OR7E156P	CNTFR-AS1	ACTL8	LINC01639
		FGF21	CADM3	RP11-735G4.1	TMEM121
		RN7SL408P	RP11-88I18.3	PROX1-AS1	GUSBP3
		RN7SKP219	TEX26	TRIM50	WDR38
		DLGAP1-AS3	RP11-286B14.1	CRABP1	RP11-486M23.3
		SCRT2	RP11-65J21.4	IGKV3-15	ELK2AP
		RP11-235G24.3	INMT-MINDY4	RP11-269F21.3	NLRP13
		RP11-83A16.1	CERS3-AS1	LINC01186	PCDH10
		AC004158.3	MYBPH	LINC02086	P2RY4
		CCDC175	LINC01908	FDCSP	AE000661.37
		APOBEC1	ADGRL3	KCNV1	FRY-AS1
		C10orf113	MIR6503	GDF5OS	UNC5A
		FGG	RPE65	NAMA	LINC01879
		CCDC92B	AC016995.3	OTX2	HYPM
		RN7SKP71	CAPZA3	RP11-456H18.2	RP11-387H17.4
		RP11-775J23.2	FAT2	GALNT14	ABCC13
		TBX20	MRLN	LINC01152	MARK2P5
		PCSK2	C2CD4B	SLC30A3	NEUROG3
		RP11-1112C15.2	OR7E13P	RP3-522D1.1	RP11-434D2.9
		NAALADL2-AS2	KLF14	MAEL	TMPRSS7
		UHRF2P1	RP11-535A19.1	LRRC74A	RP11-1252I4.2
		RP11-320G10.1	LINC01484	OR7E62P	UCN3
		GCG	RNU6-1189P	MMP1	RP11-588L15.2
		S100A7	HRASLS5	RP11-91I8.3	LINC01653
		OLIG1	RP11-481J13.1	RP11-90C4.1	RUNDC3A-AS1
		ZNF280A	NOS1	LYZ	ATP8A2
		CT83	BMPER	SLC22A31	RNF223
		MOG	MYOG	PTN	LINC01490
		RN7SL660P	RP11-486L19.2	FAM205C	F2RL2
		RP11-34C15.2	RP11-407P15.1	RP11-57A1.1	RP11-1123I8.1
		RP11-174F8.1	MYF6	RP11-657O9.1	SCRT1
		RP11-269G24.2	CYP4F24P	RP11-80H8.4	GAPDHP71
		RN7SL342P	MIR221	PRDM13	RP11-486M23.2
		RP11-654A16.1	RP11-381N20.2	Six3os1_1	RP11-284F21.7
		MAGEB2	CHL1-AS1	KRT17P8	FAM183A
		GPR6	SLC14A2-AS1	MYEOV	KNG1
		AC006262.11	MIR7152	PF4V1	SYT13
		GC	MRPL15P1	PAGE2	RNU1-94P
		RNU1-77P	RP4-737E23.5	RP11-479J7.2	RNA5-8SP6
		RNU6-438P	ITIH2	SV2C	CTSG
		PAX7	IL17B	CACNA1B	RP11-470C13.4
		MROH4P	RP11-598F7.4	LINC01973	PLA2G4F
		ZEB2P1	LA16c-329F2.1	KRT17	GAD1
		XAGE2	PLPPR1	MAGEB10	VSTM2A-OT1
		HMX3	NLGN1	GS1-166A23.1	RP11-91H12.4
		RN7SL483P	CALB2	GABRE	MED15P5
		RN7SL217P	RP3-525N10.2	CSAG3	CCDC114
		RP11-317N12.1	LINC01532	PPY2P	RP11-616M22.11
		KRT38	AQP4	LINC02195	GTF3AP6
		RP11-274J7.2	AL161668.5	GS1-24F4.2	CH507-210P18.1
		FGF7P1	TPPP2	RP11-20J15.3	NEGR1
		PCMTD1P3	RP11-34A14.3	RP11-544M22.8	AGAP11
		LINC00867	SLC4A1	CD207	MYL2
		RP11-434I12.3	RAPGEF4-AS1	KLRG2	TTC29
		RNU4ATAC16P	C11orf87	CARD18	FNDC11
		OCSTAMP	RP11-536I6.2	FAM181A	MCCD1
		RNU1-96P	AADAC	IL1R2	WASF5P
		MYT1L	GDA	PGLYRP4	CBLN2
		ANKRD66	PF4	IGLV6-57	AC015987.1
		RP11-319E12.1	TMEFF2	RTP3	SNORD94
		KRTAP21-2	RNA5SP515	PADI3	F2
		RP11-115F18.1	RP11-92A5.2	AC079354.5	RN7SL767P
		NPY	HS3ST4	DKK4	CTB-164N12.1
		RP11-184J23.2	SGCZ	RP11-748L13.2	NDP
		FOXCUT	LINC01612	CLEC4M	UGT3A1
		LCE2A	RP11-583F24.7	CES5AP1	CHCHD3P1
		LINC01470	AADACL3	NMU	IQCJ
		AC006262.10	LINC01886	CYCSP6	RP3-414A15.10
		RP11-665C16.1	RP11-378A12.1	FBN2	RP11-322I2.1
		TGIF2LX	RP13-392I16.1	RP11-485F13.1	RP11-497G19.1
		RHCG	RP11-977P2.1	Six3os1_2	GIP
		BNIP3P8	SPHKAP	CTB-186G2.4	KRT18P21
		RNU1-29P	OSTN	UNC93A	RP11-364P22.1
		AC106875.1	PIGR	NCCRP1	SNORA20
		RP11-583F2.5	MYOD1	ATP5G1P6	SLC25A24P1
		RPL23AP23	RP11-83M16.5	IGLV3-9	KRT8P45
		RNU1-130P	FABP9	IGFBPL1	AGXT2
		TMEM108-AS1	LINC00603	ICOS	RP11-53B2.6
		KLF2P3	MRGPRX3	DGCR9	PIH1D3
		ASTN2-AS1	RP11-14K3.7	LBP	CADM2
		UGT2A1	CDH12	PRSS51	CFC1
		RN7SKP227	EDN3	RP11-608O21.1	CROCC2
		BPIFB2	LINC00844	C2orf71	RBFOX1
		HAO1	RP11-167B3.3	LHX2	C5orf38
		RNU1-55P	OR5E1P	POPDC3	RAB11FIP1
		RNASEH1P1	PGA5	INSL6	MS4A15
		HNRNPA3P15	HSPB3	RP5-1120P11.3	CES1P1
		RP13-1056D16.2	RP11-481F24.3	CBSL	MEPE
		RTL1	MTDHP3	RP11-153F1.1	PRLHR
		LINC01014	RP11-26L20.4	CTD-2270F17.1	HPN
		ADARB2-AS1	RP11-739N10.1	IL31RA	MIR4728
		CACNA2D3-AS1	RP4-809F18.1	RP11-6O2.2	TNNT3
		CCND2P1	RP11-489D6.2	TLX3	TPH2
		KRT6A	PAQR9	IL17C	LINC00564
		CA10	LINC01883	CTD-2066L21.3	RP11-865I6.2
		LINC02109	P2RX6P	PAGE4	AKAP14
		AP000439.5	RP11-10H3.1	C8orf31	DUX4L50
		AMY2A	LINC02066	RP11-350J20.12	AC062028.1
		LY6L	GLYATL1P4	GAPDHP68	APOBEC4
		SEMG2	NOTO	SOHLH1	NELL1
		PEX5L-AS2	CTD-2023N9.3	RGS6	CLDN5
		KRTAP9-4	PWRN1	RP11-449D8.5	RP5-1121E10.2
		AQP12B	OR7E101P	CYP2W1	RP11-1415C14.3
		GHRH	UGT2B28	RP11-408H20.3	SLC25A24P2
		AC012354.6	SPRR2F	ESX1	MUC5AC
		RNU1-35P		MUC15	CHST8
		RP11-180C1.1		ST8SIA2	PSD3
		MIR5190		AIM2	MAB21L1
		RP1-166H4.2		DKK1	SULT2B1
		RNU1-108P		IGHV1-18	DEFB132
		RNU1-120P		FNDC1-IT1	SLC1A1
		AL050303.10		RP11-60A8.1	GCG
		AP003900.6		PCOLCE2	LDHD
		RNU6-171P		CTC-529P8.1	RP11-403B2.7
		LINC00351		OTOP1	TMEM215
		SCb-64M4.1		MIR4500HG	RIMS4
		RP11-114G22.1		CADM3	AC141930.2
		RP11-153K16.1		CTD-2314B22.1	SERPINA5
		RP11-346D19.1		XAGE5	AC011899.10
		RP11-352B15.2		PCDH8	GABRA1
		KCNK16		LINC00392	DLX1
		GABRR3		ELOVL3	RP5-1092A11.5
		RP11-451F14.1		OR7C1	NOC2LP1
		FLJ36000		COLCA1	CDH7
		RP11-43D4.3		MT1H	RP11-166N6.2
		Six3os1_1		KIRREL2	KRT19P1
		EFCAB3		LINC02100	GLRA3
		RN7SL183P		TPRXL	KCNJ3
		TPTE		SEPT14P12	RNY3
		AC144833.1		RP5-912I13.1	RP11-148B3.2
		RP11-408E5.4		HTR2A	LRRN4CL
		RN7SL736P		EDN3	ADAM18
		RNU1-47P		PCP4	CTD-2033D15.2
		RP11-1B20.1		NKX6-3	AC064875.2
		C14orf105		RP11-493L12.5	SCGB1D2
		AC099552.4		SLC25A5P5	AP001136.2
		RNU1-84P		GPR158	TMEM178A
		RP11-115C10.1		ZDHHC4P1	DUX4L18
		RN7SL308P		LINC00540	RP11-116O18.1
		KCNIP4-IT1		COL6A5	IAPP
		AJ239322.1		RP11-291B21.2	RP11-382H24.2
		SSX3		CFHR1	LINC01953
		RN7SL493P		COL9A1	AVPR2
		RN7SL7P		NWD2	LRRN3
		RN7SL648P		KRT4	RNA5SP399
		LCE5A		LINC01098	RNU6-316P
		RN7SL255P		RP11-87G24.3	CACNA1G
		RP11-110H1.8		RP5-875O13.7	TEX14
		FGB		AP001628.7	TPPP3
		LCE6A		KCNB1	CAPN11
		SCGB1D4		CNPY1	RP11-426L16.10
		OPCML-IT1		BCAR4	NBPF4
		ZPBP2		RP11-366F6.2	MEG3
		RLBP1		SALL3	KLKP1
		APOH		ARL14	RP11-265N7.2
		RN7SL177P		UCMA	GC
		RP11-759F5.1		C2orf70	FRMPD2
		NOVA1-AS1		SCHLAP1	ZBTB16
		RN7SL366P		RP5-1056H1.2	TEKT5
		MUC21		LINC01297	C7orf57
		RP11-386B13.4		IGHD3-10	TNNT1
		GS1-165B14.2		KNOP1P5	RP1-159A19.4
		HELT		EFTUD1P1	SLC5A7
		LINC01716		RP11-77A13.1	RP11-754N21.1
		DPPA2		IGHM	FAXDC2
		SPANXC		RNASE7	KCNC1
		SPACA7		CALCB	RP11-299G20.2
		RP11-402P6.9		RP11-180M15.3	LMOD2
		LINC00355		AC144835.1	SAMD11
		RN7SL296P		STAC2	CTD-2154H6.1
		RPL35AP31		ECEL1	RP11-102N12.2
		C1orf141		NLRP3P1	RMRP
		RP11-115H15.2		CTD-2023N9.3	KRT18P68
		CHRNB3		PPP1R1A	KRT18P13
		RP11-712P20.2		DMRT1	COX17P1
		LINC02118		XIRP1	RCVRN
		RP11-482M8.3		RPL6P7	CCDC175
		OR52E6		KDM4E	LINC01124
		RNU2-59P		STRA8	RP11-719K4.3
		CTD-2043I16.1		IL21-AS1	APOA2
		RP11-829H16.5		RP4-555L14.4	ELOVL2
		PDHA1P1		RP11-3J1.1	BTNL9
		RP11-277P12.10		AC002056.5	CTD-3118D11.3
		RN7SL173P		TTC24	RP11-426D19.1
		RP1-293L8.2		RP11-362F19.1	SNORA7B
		E2F3-IT1		RP11-499O7.7	HOXB5
		RP11-474L11.5		C11orf53	RP3-395M20.12
		PRB2		RP11-5P18.10	RGS7
		OR7E39P		NPTX2	LRRC31
		PROKR2		FTHL17	SPANXC
		RNU1-94P		MAGEA9B	INS
		AC106873.4		CASP14	TUBA4B
		HRG		METTL21C	RN7SL826P
		CPN1		EQTN	CCDC172
		LINC00488		LINC01925	DUSP15
		RP11-9H20.2		FAM133A	VAV3-AS1
		RN7SL105P		KRT86	KRT18P3
		MIR4714		AC010091.1	COMMD3-BMI1
		RN7SL126P		SPRR2E	TIMP4
		BARHL2		OR1F1	RP5-1063M23.2
		RP11-319G9.1		IGHV3-30	FGF16
		RP11-25C19.3		RPL18P13	RP11-54O7.3
		CACNA1C-IT3		ERVWE2	CTNND2
		CTD-2350J17.1		GAPDHS	ITPKA
		CYP2A7P1		RP5-963E22.4	RIT2
		RP11-338L22.2		MAGEA4	RP11-444D3.1
		SPANXD		RP11-109A6.2	RP11-320H14.1
		ADAM7		RP11-157G21.2	RP11-626H12.1
		CACNA1C-AS4		LINC01693	LINC00052
		GLYATL3		OR7E108P	SDPR
		LCE1C		AC010967.2	PLPPR3
		RP6-24A23.8		CHRDL2	RP11-121E16.1
		RP11-396O20.1		SPX	PROZ
		RN7SKP189		RP4-613A2.1	CTD-2263F21.1
		RN7SL692P		CCL7	XXbac-BPG248L24.13
		RN7SL471P		HSPA8P3	HAL
		MARK2P5		TERT	RN7SL260P
		SPRR1B		RP11-62I21.1	RP11-126O22.1
		CTB-152G17.5		GALR1	FGL1
		ARL4AP1		LINC01926	ACSM2A
		RP11-39M21.1		TAS2R2P	MIR10B
		NKX6-3		LINC00605	LINC00160
		CLUHP4		AC067959.1	XXbac-BPG248L24.10
		RP11-397C12.1		HOXA11-AS	RP11-644A7.2
		RNU1-63P		RP11-1109M24.5	KRT8P3
		RNU1-78P		HOXD13	CTA-392E5.1
		RP11-319F12.2		HAPLN1	RP4-753M9.1
		PANX3		MIR4432HG	IGFBP1
		RP11-318G21.4		SLC12A1	RN7SKP261
		RNU1-17P		P3H2-AS1	TMEM244
		ADAM5		ZBED2	TMC5
		XXbac-BPG27H4.8		RP11-471M2.3	SNORD15B
		AE000658.25		AF277315.13	PLPPR5
		RP1-53O8.2		RP11-344P13.6	RP1-272L16.1
		MAGEB6		HOXB9	GATA4
		SLC6A10P		MAGEB6	PTH2
		CTD-2021H9.3		RAP2CP1	RP11-680C21.1
		ISX		RP11-114F10.3	LINC00305
		PRDM14		SERPINB10	RP11-115F18.1
		SETP10		MLC1	CA4
		HMGB1P23		PSAPL1	RNU5E-1
		PRB4		RP11-624C23.1	RNU5B-4P
		RP13-379L11.1		RPL31P44	RP11-531H8.2
		RP11-399K21.12		PLA2G2F	RP11-114M1.3
		KIR3DL3		ZNF723P	AGAP1-IT1
		MAGEA9B		GLIS3-AS1	FABP1
		RN7SL445P		SMYD1	WARS2-IT1
		RP6-24A23.6		CALCA	KIF3AP1
		TYRL		RP11-442J21.2	NBPF6
		SNRPGP18		LINC01833	AC010761.14
		RN7SL685P		SHISA8	KRT8P37
		DCAF8L1		MRPL23-AS1	RP11-552I14.1
		ZBTB20-AS5		MIR137HG	RP11-616M22.2
		RP11-220C2.1		AC226118.1	PRR25
		RP11-149B9.2		FOXE3	RP11-299G20.5
		ESX1		RP11-109E24.1	RN7SL494P
		SERPINB11		RP11-459D22.1	KLF2P1
		RP4-753D4.2		CCDC166	COL10A1
		LINC00404		C14orf105	PLA2G2C
		RP11-552M6.1		LINC00113	RP11-775G23.1
		CHP2		RP11-737O24.1	IGFN1
		RNU6-681P		PSORS1C2	RP1-56K13.5
		RP11-190D6.1		RP1-101D8.1	RPL13AP17
		OTOP3		IGHV4-31	RP11-678D18.1
		SLC17A4		Six3os1_5	RN7SL554P
		MTND2P2		CTD-2083E4.7	LINC00671
		AC152010.1		RP11-1134I14.2	RN7SL546P
		SLC6A5		EN2	RP11-9G1.3
		TBC1D21		FGF21	LCN6
		RP11-301N24.3		SH3GL2	RP3-333B15.5
		LIPF		IGHV3-73	GLDN
		CGB5		AK3P5	SNORA71D
		RP11-748C4.1		FUT3	AC013439.4
		EEF1B2P8		PROK2	HSD17B13
		CTD-2015H3.1		RPRML	HNRNPA1P57
		AC006000.5		IVL	NRAP
		HAND1		AC017002.2	VSTM2A
		NAA11		CTD-2207P18.1	RNU1-3
		LINC01111		IGKV1D-39	DLG3-AS1
		LINC02050		ALPP	RPL7P39
		RP11-614F17.2		OR7E161P	AC152010.1
		SLC25A51P3		PGC	HPYR1
		SCHLAP1		PAX3	STAR
		RP11-52J3.3		NKX2-5	AC132008.1
		RN7SKP48		FOXD3	RN7SL692P
		NTS		NPHS1	XIRP2
		CTC-527H23.1		PNPLA5	MYF6
		RP1-65P5.5		TRIML2	RP11-234O6.2
		KRT77		GLB1L3	ELANE
		RP11-680E19.1		CTC-465D4.1	RN7SL253P
		MT1B		KLHL30-AS1	AC007163.6
		RP11-182I10.1		FAM131C	CFB
		DCAF12L1		DNAH11	NKX3-1
		CH507-513H4.3		IGHV3-21	MIR342
		RN7SL393P		PRDM14	LINC01168
		F9		RP4-681L3.2	NPY1R
		RP11-143E21.1		LINC01675	SLC18A1
		RP11-413B19.2		KCNJ6	MAS1L
		RP11-182I10.2		PCSK1N	KRT8P9
		CTA-992D9.6		RP11-3B12.5	GAGE2A
		GOLGA6L11P		LINC01908	KRT18P18
		RN7SL297P		KCNJ18	CTA-972D3.2
		CTD-2383I20.1		RPRM	AC000124.1
		CTAG2		OGDHL	CFAP65
		ZNF679		SACS-AS1	CCL16
		UGT1A10		FAM230C	RP11-138H10.2
		NEK2		IL21	RP11-127O4.3
		PKMYT1		UGT1A10	LRRC3C
		KIF4A		FRGCA	IPO8P1
		HSD17B6		GS1-594A7.3	HTR1E
		SPC25		PROKR2	SNORA23
		CDC25C		CWH43	LINC00210
		UHRF1		ATP11A-AS1	C11orf97
		NUSAP1		NPBWR1	RP11-471N19.1
		TPX2		KRT6C	2019-12-01
		NUF2		CTD-2527I21.5	HSPB7
		HJURP		CSAG2	RP11-648L3.2
		CDK1		RN7SL393P	RP11-94I2.4
		CCNB1		RP11-266N13.2	CTD-2043I16.1
		DTL		AC018641.7	LINC01111
		TROAP		RP11-96B2.1	KRT8P35
		CKS2		MKRN3-AS1	KISS1R
		SPC24		RP1-127D3.4	RNU1-14P
		C16orf59		PAX1	WFDC10A
		HMMR		TRBV7-7	ZBBX
		INHBA		ZNF679	CLRN1
		KIF20A		AC128709.2	RP3-340B19.3
		CEP55		CXCR2P1	HSPD1P15
		BUB1		RP11-43D4.2	RNY4
		CDKN3		NPSR1	DCDC2
		COL11A1		CT45A10	RP11-356O9.1
		BICDL1		KRT6A	SNORA38B
		BUB1B		AC012363.13	MIR3178
		PYCR1		RP11-662I13.2	PDK4
		TRIM59		OR7E39P	RN7SL838P
		DLGAP5		IGFL2-AS1	ACTN3
		LMNB1		AC060834.2	2019-03-11
		KIF11		RP5-1028L10.2	KRTAP9-4
		KIF23		RP3-413H6.2	GNAT3
		PAQR4		DEFB4A	KRT8P7
		RRM2		ELAVL3	LA16c-349E11.1
		KIF2C		UMODL1-AS1	DQX1
		TK1		KRT17P2	GS1-39E22.2
		SKA3		HTR3A	WI2-85898F10.1
		NCAPG		IGLV3-25	CLPSL2
		CCNB2		RP5-897D18.1	MMP26
		GPRIN1		RP11-136K14.1	RP11-384P7.7
		GTSE1		RP11-328C8.5	ZSCAN1
		CDCA3		RP11-167H9.4	RN7SL709P
		RMI2		RP1-67A8.3	LINC01445
		SPAG5		LGSN	LINC01866
		OIP5		Z83001.1	ST8SIA3
		RPLP0P2		RP5-907D15.3	C9
		DEPDC1B		AACSP1	LINC01716
		CDC20		FOXD1	SLC4A4
		RECQL4		CSAG1	FLT3
		BIRC5		SERPINB3	CNTNAP2
		C1QTNF6		SERPINB4	ARNT2
		MKI67		LVCAT1	PAH
		SLC24A2		SSX5	RP11-247A12.1
		ESM1		PMPCAP1	C1orf189
		CENPA		MAGEA10	RP11-483P21.2
		MTFR2		IGLV3-21	PSG11
		SHCBP1		DAZL	COMP
		CDC45		AMER2	SCGB1D4
		RAD54L		ACADL	RNA5SP107
		COMP		CTB-20D2.1	RP1-35C21.2
		CIT		IGHV1-3	PEX5L-AS2
		POLQ		ITLN2	U91319.1
		RP11-417E7.2		PRSS41	PLIN1
		RP11-863P13.3		CTD-2532K18.2	LINC01264
		MYBL2		AC008060.7	SLC8A2
		IBSP		ATP13A5	HOXB6
		MMP13		FEZF1	RN7SL394P
		CTXN1		IGHG1	RP11-274H24.1
		CNIH2		OLIG1	ZNF804B
		UNC5B		CEL	HSPA8P8
		KIF26B		MRPL15P1	KRT8P8
		TTK		PLD5	FGB
		MAD2L1		SMPX	LINC02118
		TRIP13		RP13-143G15.4	RNU1-134P
		RP11-424C20.2		RP11-399H11.2	CACNA1S
		CLEC5A		AC097374.2	AC131056.3
		LEF1-AS1		AWAT1	CEACAM16
		EME1		HAO1	TAAR6
		FN1		ANGPTL7	TCL1B
		MCM10		RPL10L	INSM1
		ARHGAP11A		PRB4	LEFTY1
		SALL4		AC068491.3	CSRP3
		TONSL		RP11-125O18.1	NDP-AS1
		TLCD1		MAJIN	LINC01336
		STIL		VNN3	RN7SL197P
		LAGE3		RP11-572N21.1	LINC01344
		RNFT2		SPRR2D	RN7SL513P
		P4HA3		LYZL1	RP11-159D12.11
		FBXO43		ALKAL2	EGR3
		CDCA2		ELOA2	RP11-304F15.4
		RAB26		LINC01602	TTR
		SPATA20P1		FAM181A-AS1	RP11-483I13.2
		CCDC78		RPS15AP29	RP4-530I15.9
		GRM8		PNLIPRP1	RN7SL664P
		CST1		DLL3	CA2
		SQLE		ERN2	AC142293.3
		AC015849.16		BECN2	RP11-93I21.3
		CCNE2		RP11-236B18.5	C19orf33
		HIST1H3H		ONECUT2	CTD-3116E22.8
		MFAP2		GHRHR	ZNF350-AS1
		HIST1H2BD		PLCZ1	CRAT37
		GRM4		IGKV2-29	RN7SL183P
		AIM1L		SCGB1B2P	RP13-392I16.1
		CDC6		RP11-84N19.1	LCE2B
		PITX1		AKR1C2	MIR4477B
		METTL11B		SLC2A14	CST11
		RTKN2		KRT14	RN7SL660P
		SCT		RP11-565A3.2	RHBG
		F12		RP11-391L3.3	RP11-356O9.2
		E2F2		DPYD-AS1	RP4-654C18.1
		RP4-616B8.5		IGHD3-3	TENM2
		MMP1		ACTA1	MYOCD
		HIST1H2AM		AC024592.9	RP11-510N19.5
		RP11-542B15.1		SLC1A6	OR4B1
		FAM72A		DPP10	RP11-210M15.1
		TDO2		RN7SL751P	RP11-454P7.3
		KREMEN2		TRIM43	SCGB2A2
		TYMS		HSD52	RP11-143E21.1
		SDS		SAA2-SAA4	RPL29P7
		WBSCR28		RNU1-88P	GSG1L
		BLM		RP11-135A1.3	SNAP25
		ATAD2		RP11-66H6.3	TRAV18
		CHRNA6		GLYATL2	NBPF22P
		ORC1		ACE2	RP11-713M6.2
		TUBB3		RP11-556I13.2	FOXN4
		SAPCD2		ORM1	ALOXE3
		C9orf172		ALPPL2	RP11-452H21.1
		BRIP1		RPL37P18	GLYATL3
		IGSF9		CIB4	DCAF12L1
		HIST1H2AI		SP8	APOH
		ARTN		SLC9A3P2	TMIGD1
		HIST1H2BO		LL22NC03-63E9.3	ZG16
		IL21R		RP11-317N12.1	AC005008.3
		RP1-63M2.7		IGHV7-40	RP11-377D9.1
		GSG2		CHRND	RP11-607P23.1
		CST2		CAPZA3	KRT18P1
		HNRNPA1P21		ISL2	AC010970.2
		LINC00337		ASNSP1	RP11-506E9.3
		TIGD3		RP11-180C1.1	AC092569.2
		PRR11		AC006372.6	HP
		HIST1H2BK		RP11-286B14.1	SNORA79
		BCAS4		XAGE2	RP11-202G11.2
		KIFC2		LINC01287	GSTM5
		MISP		HOXD12	RP11-379K22.3
		LGALS8-AS1		C12orf56	AC079613.1
		HTR1D		IGHV2-26	LINC01441
		HIST1H4I		CTAG2	MAB21L2
		RP11-122M14.1		RP11-97N19.3	RP11-95G17.2
		C3orf67		RP5-1121A15.3	DMP1
		RP11-480I12.5		LINC01179	CLRN1-AS1
		GPRC5A		RP11-268P4.5	LINC01788
		HIST1H3D		RPTN	MTCO1P29
		COX6C		ERVV-2	PRODH
		TESMIN		OTOS	RP4-725G10.4
		GNG13		LINC00645	CMA1
		SYNDIG1		CDX2	RP11-433M22.2
		PIF1		LINC01793	RPL5P13
		S100P		PRB1	RP11-100L22.1
		RP11-480I12.9		TBC1D3P1	IGLV3-15
		CST4		KRT38	CHST1
		FOXD3-AS1		LVCAT5	SNTG1
		CAMK2N2		PNMA5	MYOZ2
		AP000251.3		COX7B2	RP11-1112C15.2
		EPN3		KRT74	FAM9C
		TNFRSF9		RP11-336N8.4	KCND3-AS1
		MAPK8IP2		COL18A1-AS1	PLAC1
		CYSRT1		RSU1P3	RP11-611O2.2
		ATP2A1-AS1		KRT78	LOR
		CTD-2510F5.4		RP11-380J14.1	CYP1A1
		ILDR2		SLURP1	CELF3
		MIR4653		RP5-1011O1.3	SNORA2C
		TICRR		DPP10-AS1	KNDC1
		HAPLN1		C11orf86	SSTR2
		RP11-127I20.5		SBSN	FOXJ1
		COL1A1		AP000221.1	HS3ST5
		HSH2D		LINC01854	UNC13C
		METRN		FABP6	IGHE
		LEF1		AC007099.1	APOB
		CELSR3		MAGEA3	RP4-753D4.2
		RP11-426C22.4		AC011298.2	RP11-44F14.10
		PTK6		RP3-407E4.4	VMO1
		RP11-399C16.3		MOG	RP11-301G7.1
		2019-03-04		CR2	TNFRSF18
		S100A14		PIWIL3	TMEM190
		POSTN		SCb-64M4.1	CRISP1
		CTD-2529O21.1		MYT1L	AC011513.4
		SMIM22		RP11-874J12.4	RNU1-28P
		SYNGR4		IGKV2D-40	RP11-379K17.9
		SRMS		KIF25-AS1	CACNG7
		HIST3H2BB		ZIC5	RP11-234K19.1
		CLPSL2		CT45A1	NHLH2
		RP11-429J17.5		RP11-145G20.1	SLC14A2-AS1
		IFI6		RP11-386B13.4	GHSR
		NKAIN1		AMD1P4	CD36
		CCNE1		RP11-382F24.1	RP11-96C23.14
		GINS4		RP4-564F22.6	RNA5SP160
		RP11-567M16.2		RP11-10O22.1	RN7SL217P
		RP11-14D22.1		RP11-553K8.5	SP5
		ANKRD22		NAA11	RN7SL255P
		STARD10		CTC-518B2.8	KRT8P42
		CNTD2		LINC01446	TUBA3C
		FBN2		MIR4296	RP11-19P22.5
		SLC7A5		MIR604	RTBDN
		HIST1H2BC		FOXA2	CKM
		RTBDN		LINC01036	OPCML-IT1
		HIST2H2BE		FEZF2	GOLGA6L11P
		GRIN2D		AC114803.3	LRRTM3
		LINC01429		GABRA3	RP11-480C22.1
		RP11-428L9.2		RP11-15G16.1	RP11-3M1.1
		ZMYND10		PDCL2	RP11-68I3.7
		LRRC37A9P		ANKRD20A10P	RARRES2P10
		KLK4		TCHHL1	LRRC74B
		LINC00511		MAGEA6	RN7SL483P
		ERMN		LINC01950	C14orf180
		RP11-1399P15.1		RP11-263K4.4	MTCO1P46
		TRPA1		HTN1	C19orf81
		RP4-533D7.5		RP11-637N19.1	LY6G6C
		APOBEC3B		IGHD3-22	RP11-407P15.2
		LINC02086		LINC01896	RN7SL177P
		RP4-694A7.2		ISX	ADAMTS19-AS1
		FDPSP8		LINC01518	HOXB-AS3
		KLKP1		RP11-962G15.1	FAM92A1P2
		RP13-463N16.6		LINC00488	RP11-749H17.1
		IGFL3		REG1A	LINC00261
		CIB3		RPS16P9	CTD-2383I20.1
		RP11-624L4.1		RP11-1070N10.5	APCS
		ACAN		AC006262.10	SHISA2
		SMCR2		RN7SL398P	OR4D10
		ACTL8		SPRR4	CTB-49A3.2
		ULBP1		RP11-391L3.4	VCX3B
		RIIAD1		RP11-1070N10.7	RP11-281P11.1
		CFB		VCX2	CELA2A
		CNTNAP2		RP11-1103G16.1	RP1-32B1.4
		RP11-865I6.2		RP11-43D4.3	DNAI2
		OR2W6P		LINC01475	TM4SF5
		CSMD2		RP11-308B16.2	AC017060.1
		FAM72C		HTR2C	MAST4-IT1
		RP11-806H10.4		RP11-1029M24.4	CFAP221
		RP3-323A16.1		RP11-17E4.1	RN7SL827P
		HIST2H2BF		MAGEA12	STK19B
		MROH6		RTL1	RP11-98O2.1
		HIST1H4E		CFHR4	SLC35D3
		LRTM2		BACH1-IT3	AC073551.1
		SPEF1		NKX2-3	DNAH9
		RP11-320N21.1		DSCR4	RNU1-67P
		RP1-86C11.7		UGT1A6	RP11-60A24.3
		RP11-465L10.10		RP11-169F17.1	RP5-1185K9.1
		CXCL9		RP11-182I10.1	LINC00930
		LINC01605		CASC9	RN7SL449P
		DEGS2		DPPA2	PHF21B
		ATP1A3		LINC01511	PLG
		CPNE7		LINC01913	PTENP1-AS
		TGFBR3L		CTD-2147F2.1	GSTA3
		IL9R		C8orf22	KPNA2P2
		HIST2H2AC		SPRR1B	SNORA38
		UNC13A		LINC01194	FMO9P
		DMBX1		LINC02167	CLUHP4
		HOXC-AS3		SLCO1B7	UBBP2
		HIST1H1C		RN7SKP227	RP11-506O24.2
		CTD-2116N20.1		SPRR2A	RPS20P15
		LINC01522			RP11-313L6.2
		CTD-3001H11.2			CIDEC
		TMEM249			BRINP2
		WT1-AS			MIR4300HG
		PPP2R2C			SCARNA21
		RP11-485G7.6			TACR3
		HPN			RP11-141M1.1
		HIST1H4J			RNU6-1209P
		MEX3A			RP11-297L17.2
		OTX1			PGAM4P2
		CTC-276P9.4			LINC02112
		PRR15			RP11-110L15.2
		COL22A1			RP11-328J6.1
		WT1			LCE1D
		LGALS17A			RP11-226M10.3
		RN7SL3			METTL11B
		RP11-909N17.2			RP13-870H17.3
		TEX19			RP11-301N24.3
		RP11-616M22.11			PCSK2
		KCNG3			COL4A6
		RP11-74M13.4			LHCGR
		HIST1H2BL			SNORA46
		ARNT2			RP11-1134I14.4
		PP14571			RP11-14O19.2
		PARD6B			RN7SL126P
		RNF224			LCN10
		SPP1			SLC3A1
		HOXC10			RP11-515O17.3
		RAMP1			CCL14
		EDN2			LRG1
		MIR3153			GPR26
		KCNK15			RN7SL555P
		CTA-126B4.7			CD177P1
		RUNDC3A-AS1			RP3-388N13.3
		GAL3ST2			KLK2
		PCSK1			RP11-31I22.3
		GBP5			SCARNA13
		AC114730.5			RNU1-4
		VGF			RPPH1
		IGHE			PXDNL
		RP11-121C6.5			RP11-123K19.2
		TLX1NB			RP11-1260E13.1
		HAGLROS			HS6ST3
		C15orf54			PSG9
		TMEM190			AC114730.5
		AMH			PCK1
		TAS1R3			TBX10
		CGA			RN7SL559P
		NMU			RP11-83B20.7
		TLX1			RNU1-27P
		TINCR			RP11-574O7.1
		SPDYC			AMY2A
		HIST1H1E			SLC22A11
		LINC00460			RP11-423H2.4
		HMP19			AC010740.1
		HIST1H1B			RP11-62C7.2
		GABRQ			ADAMTS8
		APLP1			FGFR3
		MUC2			RN7SL125P
		TPSP2			RP11-278A23.4
		C19orf33			RN7SL359P
		CA9			RP11-80F22.14
		CCDC187			TBC1D3B
		HIST1H3C			RP11-404P21.8
		2019-03-10			LINC01649
		CHRNA9			GPD1
		LINC01281			TUSC5
		AC018816.3			MUC21
		ENTPD8			PRODH2
		RP11-22L13.1			SCARNA1
		CCDC151			CH507-528H12.1
		RP11-459E5.1			CD177
		TERT			TRIM36
		CELF3			RP11-497G19.2
		RCOR2			RP11-862G15.2
		AF015262.2			RP11-94C24.6
		MNX1			RP11-404I7.2
		FAM196A			GLYATL1
		SCX			RP11-930P14.1
		HIST1H1T			PLIN4
		EMX1			LINC01085
		GNG3			KRT8P34
		LA16c-312E8.2			RP11-356K23.1
		CLPSL1			VCX3A
		TMEM151A			C7orf62
		FUT7			SNORA49
		NKX6-1			LINC01425
		INSM1			AMELX
		LINC00536			CH507-513H4.4
		AC068858.1			UGT2A1
		IGF2BP1			PGLYRP2
		AOC1			RNU5A-8P
		DLX4			SLC22A12
		ABCC13			RP11-32B5.8
		RP11-304L19.12			ARMC3
		KCNE4			NBPF5P
		FSIP1			ADGRD2
		HNRNPA1P57			RP11-497H16.8
		WI2-85898F10.1			CRYBA4
		LCN1			RNU1-21P
		CFAP99			ASCL4
		LKAAEAR1			LRTM1
		KCNK9			RP11-68I3.10
		GDF15			CES1
		MMP10			CH507-513H4.5
		FCRLB			KCNH6
		CACNG4			C2orf69P1
		MMP3			LHX1
		HIST1H4C			MYL1
		CASP14			RP1-20B11.2
		SEPT14P12			RN7SL408P
		LINC01978			AQP7
		PRAC2			RP11-71L14.4
		SIX2			CH17-469D17.1
		DIO1			RP11-115H13.1
		RUFY4			PBOV1
		EPO			MTCO1P53
		KCNJ3			MYH7
		LAG3			BPIFA1
		HIST1H2BM			GPC3
		TNR			NR0B1
		MIOX			RP11-314B1.2
		GJA3			RN7SL508P
		TIGIT			RN7SL2
		PVALB			SERPINA7
		RP11-133K1.11			NEUROD1
		GUCY1B2			RNU1-63P
		RIMS4			LINC01959
		RP11-10J5.1			AE000661.50
		FABP6			RP5-916O11.3
		HIST1H2AG			FAR2P1
		ADGRF4			LINC01532
		ADAMTS20			BEX1
		EPHA8			RN7SL521P
		CDH2			SNORD15A
		KCNJ6			RN7SL342P
		IFNL3			MIR8071-2
		LINC00940			ACSM2B
		RAET1K			CCDC177
		PRAME			RP11-379K22.2
		AKR7A3			CREB3L3
		CLDN25			TCF24
		HOXB13			RP11-315E17.1
		MAEL			AADACL2-AS1
		RP11-335E6.3			ADAMTS19
		DLX5			F9
		CLPS			RP11-396O20.1
		HOXC12			CACNA2D3-AS1
		RP3-495K2.2			PGK2
		LA16c-380H5.3			HGD
		APOA1			SOX3
		CABP7			RP1-193H18.3
		BTNL10			RP11-563K23.1
		LIX1			RP11-497H16.9
		HOTAIR			LCE6A
		BCAS1			MIR151B
		ONECUT2			FOXP1-IT1
		INHA			RN7SL272P
		CLRN1-AS1			ZNF728
		CYP21A1P			AC009227.2
		RP11-84A19.3			C8A
		GATA3-AS1			HHATL
		RP11-428L9.1			LINC00434
		MAST1			RP11-709A23.2
		FRMPD3			BPIFB6
		MINDY4B			NPY2R
		VSTM2L			BCRP2
		MNX1-AS1			LINGO1-AS1
		AC000067.1			RP11-357H14.16
		SUSD3			CSTL1
		NXPH4			RP11-544L8__B.4
		RP11-345J13.1			C6orf141
		SCARNA21			C1orf68
		FOXD3			AC090283.3
		SPINK4			DISP3
		RP11-53B2.4			RP1-62D2.4
		NEURL1			HRASLS5
		MIR8071-1			RN7SL300P
		AC114776.1			LINC01470
		CTD-2587H24.5			RP11-432M8.17
		ORM2			TMEM252
		PRSS29P			IL9
		CDC20B			RBMXL2
		HIST1H3I			RP11-95I16.6
		HIST1H2APS3			IL19
		DPY19L2P1			RP11-436M15.3
		RP11-36N20.1			LOC100421166
		XKR7			RP11-304F15.6
		NOTUM			RP4-737E23.7
		RUNDC3A			LYPD4
		CACNA1H			RN7SL361P
		CRYBA2			RP11-298D21.1
		SPACA4			AC106875.1
		MCIDAS			RP11-123O22.1
		SCARNA13			AC009014.3
		RP11-513N24.1			GLYATL1P4
		PLA2G4D			RP11-309M23.1
		MED15P4			KRT18P41
		SYT1			SNORA5A
		ASCL2			RN7SL4P
		DISP3			RPS17P1
		HIST2H2AB			LEP
		TUBA3D			GABRG2
		HMGA2			APOA4
		PCAT29			RORB-AS1
		RP11-344P13.6			RP11-93K22.1
		CHST1			LINC00867
		MAGEA1			RN7SL792P
		CCL20			CCL15
		SYN1			G6PC
		AC062028.1			KIF18BP1
		CASC16			RP11-495O11.1
		RP3-468B3.2			GLYAT
		C1orf189			RP11-74M13.5
		SLC25A24P1			SNORA71A
		KRT8P22			RN7SL445P
		SCARNA6			LINC02074
		KRT18P8			RP11-76K13.3
		RP11-53O19.1			ADAM5
		RP11-503N18.4			CPLX2
		KRT89P			RP11-108K3.1
		LINC01644			CD300LG
		AFAP1-AS1			RP11-53B2.3
		SNORA2			RP11-678G14.3
		SCARNA7			ALPI
		RP11-91H12.1			PZP
		SMC1B			RP11-92A5.2
		MSMB			CYP4F2
		AP000439.3			RP11-437J2.3
		EFNA2			CTC-340A15.2
		PRLH			CYP2A13
		CD1A			TAS2R1
		RP5-1185I7.1			RP11-571O6.2
		SRD5A2			RP11-118E18.1
		USP41			LCE2D
		SHISA8			RP3-406A7.3
		TMPRSS6			SALRNA1
		KCNH6			SERPINA12
		KCCAT333			CH507-513H4.3
		KPNA7			RP4-781K5.4
		RP11-381E24.4			NAT2
		RP3-340B19.3			RP11-108K3.2
		CXADRP3			KCNIP4-IT1
		KRT8P2			CTB-66B24.1
		GDF9			LUZP2
		SCRT1			TMEM132C
		NBPF4			CNTNAP3P1
		RP11-881M11.4			RP11-445F12.1
		IFNL1			FBXO40
		RP11-321P16.1			BFSP2
		DSCR8			SYT5
		SNORA53			RNU1-32P
		RP11-338K13.1			GLRA4
		IL12B			MTCO3P12
		SCG2			RNA5SP449
		SSTR2			AF178030.2
		TMEM171			RP11-36N20.1
		LINC01649			RP11-555J4.4
		CSAG3			RNU1-117P
		NBPF6			AC016717.1
		RP11-616M22.7			RPS24P13
		GNG4			MIR126
		VIL1			PGM5-AS1
		RP11-93K22.6			RP11-413B19.2
		PYY			RN7SL507P
		RP11-61J19.2			RPL12P31
		PRSS2			RN7SL411P
		TUBA3E			RP11-1042B17.2
		TNIP3			UGT2A3
		LINC01264			CYP4F8
		F2			RN7SL711P
		HIST1H2BI			MIR8071-1
		CYP2T1P			RP11-32D16.1
		CTD-2555A7.2			AC012370.2
		IGHG3			RP5-1029K10.4
		RP11-33I11.3			RNU6ATAC
		CYP4F23P			RP11-96C23.12
		POU3F2			IGHEP1
		CACNA1B			RP11-654A16.1
		LINC01096			RP11-149B9.2
		RN7SL128P			ITIH1
		C10orf91			RP11-506O24.1
		RP11-54O7.1			TBCAP2
		DLL3			SDR16C5
		A2ML1			DHRS2
		ZDHHC22			MT1B
		RP11-166N6.3			HIST1H2AI
		SPANXB1			FAM25A
		WDR38			RP11-238F2.1
		CTD-2008P7.1			RP11-96B5.3
		SALL3			KNCN
		AARD			LINC01070
		ZNF725P			DCD
		HORMAD1			LINC01028
		SBK2			GDF10
		MAGEA12			SPOCK3
		SSTR5-AS1			C2orf78
		AC092071.1			RN7SL128P
		ARF4P2			RP11-798K3.2
		ERVV-2			RN7SL575P
		RP1-202O8.2			LSINCT5
		GAL			GAGE1
		LINC00593			CPA1
		CDH7			RN7SL836P
		RP11-495P10.9			RP11-734I18.1
		RP11-473L15.3			CYP4Z2P
		RP11-71L14.4			ART1
		GCNT3			RN7SL646P
		PAX1			MMP10
		CNGA2			RN7SL366P
		LGALS9B			FGF23
		FCRL4			DPP3P2
		HIST1H4A			RN7SL480P
		RPL23AP20			SCARNA22
		CTC-490E21.13			RNU1-96P
		OR7E62P			RN7SL8P
		LINC00659			RP11-299P2.1
		ARL2BPP4			MRAP
		RNVU1-7			RP11-351O2.2
		TMEM82			RP11-661D19.3
		AC092484.1			LINC01648
		TLX2			RP11-893F2.15
		AC012512.1			RN7SKP185
		ST6GAL2-IT1			RP4-663N10.1
		RP11-586D19.1			RP11-543G18.1
		NEU4			PTPN2P1
		AC007128.1			RP11-39M21.2
		LHX1			MAFA-AS1
		RP11-495P10.5			CTA-992D9.7
		CTD-3193O13.8			RN7SL635P
		HMX2			KRT31
		MT1H			MIR7-3HG
		RP11-350J20.12			ZPBP2
		TFF3			TERF1P2
		HIST1H2BB			RN7SL45P
		ACOD1			SSX3
		RP11-54O7.16			RP11-445F12.2
		PEX5L			RP4-781K5.5
		KCNF1			OR13G1
		CDK5R2			LCE1B
		DYDC1			ADRB1
		PCSK1N			RNU1-112P
		RP11-62I21.1			RN7SL454P
		AC113617.1			RP11-14K3.7
		HIST1H2AH			AC113617.1
		CTD-2337I7.1			RP11-98D18.15
		HPDL			PCSK6-AS1
		CLEC6A			SULT2A1
		RP11-1C8.7			MIR27B
		BPIFA4P			PEX5L-AS1
		TMPRSS4			RP11-684B2.3
		MUC19			LINC01208
		LINC00578			RP11-484N16.1
		SNORA11			RP1-101G11.3
		TCL6			TMEM132D
		RNU6-813P			LINC01992
		ZBBX			GJD3
		THSD4-AS1			RN7SL149P
		RN7SL752P			SMCO1
		UTS2			AC003986.7
		PAX2			RP11-1157N2__B.2
		AGR3			TMEM212
		AC114803.3			RNU1-78P
		NETO1			AC007405.8
		RP1-207H1.3			RNVU1-7
		NAT16			RPS26P4
		GABBR2			RP11-561I11.3
		PGK2			TDRG1
		RP11-470C13.4			RP11-6N13.1
		AC017060.1			C8orf49
		SIX3			ASB5
		KRT8P24			RN7SL674P
		AL121578.2			RNU1-84P
		TMEM132E			MOB1AP1
		KB-173C10.2			RP11-654G14.1
		STXBP5L			NPFFR2
		ZNF350-AS1			GACAT2
		RP11-432M8.17			CA7
		OTOG			RP11-436M15.1
		CYP2A7			RP11-643A5.3
		MMP12			RN7SL7P
		AC098592.6			AQP7P2
		RP11-312A15.3			TNNI3
		RP5-862K6.4			CTD-2339F6.1
		SLC5A5			AC008937.2
		MS4A8			LINC00844
		IGHG4			AP000445.1
		CBS			RN7SL122P
		PSORS1C2			INHA
		CREB3L3			RN7SL302P
		CSTL1			ADIPOQ
		RP11-114M1.1			MIR4714
		HAR1B			SLC22A7
		RP11-702B10.2			HIST2H3C
		DLX2-AS1			SNORA74B
		RP11-379F12.4			CRH
		RP11-462P6.1			RP11-118E18.4
		SEZ6			RP11-16L9.2
		RPPH1			CDK5R2
		RP11-107I14.2			TYR
		AC106869.2			CTD-2200P10.1
		IGF2BP3			AC073850.6
		S100A9			RP13-379L11.1
		ANKRD30BP1			RP11-1101K5.1
		C15orf59-AS1			C6orf222
		CTD-3023L14.2			XXyac-YM21GA2.7
		APOA2			HIST1H1E
		SPTSSB			LINC00678
		ASIC5			RN7SL493P
		NATP			LINC00469
		RP11-120K18.2			RN7SL471P
		U91319.1			IBSP
		SERPINA12			AC007919.18
		MKRN3			AC012123.1
		CPLX2			NDUFA5P10
		GLDC			RP11-871F6.3
		SPIB			METTL8P1
		FAM25A			RP11-583F24.7
		TGM4			TAC1
		SOX2			LINC01665
		HUS1B			CLEC2A
		RP11-354P11.4			GACAT3
		LHX9			RN7SL11P
		RP11-796E10.1			ARHGAP19-SLIT1
		GATA5			SNORD8
		RP11-486M23.3			AADAC
		CTD-3010D24.3			FGF3
		CSAG2			KLK12
		CTA-992D9.7			LCE1C
		AC106900.6			GKN2
		PCDH10			SLC17A4
		LINC02130			RP11-474P2.5
		CXCL17			RP11-256L6.3
		TUBB4A			SCARNA10
		AC009014.3			RP11-319E12.1
		LYPD8			ADH1B
		PPY2P			CHP2
		RP1-272L16.1			ACTG1P22
		MT3			RP11-167J8.3
		UPK1A			LINC02050
		FOXG1			PSCA
		GABRA1			TPSD1
[truncated: 818 more rows]
